# Supplementary material for: Unravelling strong temperature-dependence of JHD in transition metal hydrides: solvation and non-covalent interactions versus temperature-elastic H–H bonds
Source: Chem Sci. 2023 Oct 13;14(43):12308–20. doi: 10.1039/d3sc04197b (PMC10631239; doi:10.1039/d3sc04197b)
Supplement: SC-014-D3SC04197B-s002 [file SC-014-D3SC04197B-s002.cif]

# Electronic Supplementary Material (ESI) for Chemical Science.
# This journal is © The Royal Society of Chemistry 2023

####################################################################### 
# 
# This file contains crystal structure data downloaded from the 
# Cambridge Structural Database (CSD) hosted by the Cambridge 
# Crystallographic Data Centre (CCDC).
# 
# Full information about CCDC data access policies and citation 
# guidelines are available at http://www.ccdc.cam.ac.uk/access/V1 
# 
# Audit and citation data items may have been added by the CCDC. 
# Please retain this information to preserve the provenance of 
# this file and to allow appropriate attribution of the data. 
# 
#######################################################################

data_I
_database_code_depnum_ccdc_archive 'CCDC 2257556'
loop_
_audit_author_name
_audit_author_address
'Alexey V. Polukeev'
;Lund University
Sweden
;
_audit_update_record             
;
2023-04-19 deposited with the CCDC.	2023-10-13 downloaded from the CCDC.
;
#=======================================================================

# 5. CHEMICAL DATA

_chemical_name_systematic        
; ?
;
_chemical_name_common            ?
_chemical_formula_moiety         'C22 H41 Ir1 O2 P2'
_chemical_formula_structural     ?
_chemical_formula_analytical     ?
_chemical_formula_iupac          ?
_chemical_formula_sum            'C22 H39 Ir1 O2 P2'
_chemical_formula_weight         589.7
_chemical_melting_point          ?
_chemical_compound_source        ?
_chemical_absolute_configuration .

#=======================================================================

# 6. CRYSTAL DATA

_symmetry_cell_setting           monoclinic
_symmetry_space_group_name_H-M   'P 1 21/c 1'
_symmetry_space_group_name_Hall  '-P 2ycb'
_symmetry_Int_Tables_number      14

loop_
_space_group_symop_id
_space_group_symop_operation_xyz
1 x,y,z
2 -x,y+1/2,-z+1/2
3 -x,-y,-z
4 x,-y+1/2,z+1/2

_cell_length_a                   16.5349(16)
_cell_length_b                   10.5849(9)
_cell_length_c                   15.6632(12)
_cell_angle_alpha                90
_cell_angle_beta                 115.113(8)
_cell_angle_gamma                90
_cell_volume                     2482.2(4)

loop_
_twin_individual_id
_twin_individual_mass_fraction_refined
_twin_individual_twin_matrix_11
_twin_individual_twin_matrix_12
_twin_individual_twin_matrix_13
_twin_individual_twin_matrix_21
_twin_individual_twin_matrix_22
_twin_individual_twin_matrix_23
_twin_individual_twin_matrix_31
_twin_individual_twin_matrix_32
_twin_individual_twin_matrix_33
? ? ? ? ? ? ? ? ? ? ?

_cell_formula_units_Z            4

_cell_measurement_reflns_used    5822
_cell_measurement_theta_min      3.04
_cell_measurement_theta_max      28.93
_cell_measurement_temperature    100
_cell_special_details            
; ?
;

_exptl_crystal_density_diffrn    1.578
_exptl_crystal_density_meas      ?
_exptl_crystal_density_method    ?
_exptl_crystal_F_000             1176

_exptl_absorpt_coefficient_mu    5.521
_exptl_crystal_description       block
_exptl_crystal_size_max          0.1
_exptl_crystal_size_mid          0.03
_exptl_crystal_size_min          0.02
_exptl_crystal_size_rad          ?
_exptl_crystal_colour            red
_exptl_absorpt_correction_type   multi-scan
_exptl_absorpt_process_details   
;
CrysAlisPro, Agilent Technologies,
Version 1.171.35.21 (release 20-01-2012 CrysAlis171 .NET)
(compiled Jan 23 2012,18:06:46)
Empirical absorption correction using spherical harmonics,
 implemented in SCALE3 ABSPACK scaling algorithm.
;
_exptl_absorpt_correction_T_min  0.67
_exptl_absorpt_correction_T_max  1
loop_
_exptl_crystal_face_index_h
_exptl_crystal_face_index_k
_exptl_crystal_face_index_l
_exptl_crystal_face_perp_dist
? ? ? ?

#=======================================================================

# 7. EXPERIMENTAL DATA

_exptl_special_details           ?

_diffrn_ambient_temperature      100
_diffrn_source                   ?
_diffrn_source_power             ?
_diffrn_source_voltage           ?
_diffrn_source_current           ?
_diffrn_radiation_type           'Mo K\a'
_diffrn_radiation_source         'Enhance (Mo) X-ray Source'
_diffrn_radiation_wavelength     0.7107
_diffrn_radiation_monochromator  graphite
_diffrn_measurement_device       'four-circle diffractometer'
_diffrn_measurement_device_type  'Xcalibur, Eos'
_diffrn_detector                 ?
_diffrn_detector_area_resol_mean 16.1367
_diffrn_measurement_method       '\w scans'
_diffrn_measurement_specimen_support ?

_diffrn_reflns_number            22737
_diffrn_reflns_theta_min         3.05
_diffrn_reflns_theta_max         29.02
_diffrn_reflns_theta_full        27.55
_diffrn_measured_fraction_theta_max 0.89
_diffrn_measured_fraction_theta_full 0.98
_diffrn_reflns_av_R_equivalents  0.045
_diffrn_reflns_av_unetI/netI     0.0391
_diffrn_reflns_limit_h_min       -21
_diffrn_reflns_limit_h_max       20
_diffrn_reflns_limit_k_min       -14
_diffrn_reflns_limit_k_max       14
_diffrn_reflns_limit_l_min       -20
_diffrn_reflns_limit_l_max       21
_diffrn_reflns_reduction_process ?

_diffrn_standards_number         ?
_diffrn_standards_interval_count ?
_diffrn_standards_interval_time  ?
_diffrn_standards_decay_%        ?
loop_
_diffrn_standard_refln_index_h
_diffrn_standard_refln_index_k
_diffrn_standard_refln_index_l
? ? ?

_diffrn_radiation_probe          X-ray

#=======================================================================

# 8. REFINEMENT DATA

_refine_special_details          
;
The program used for refinement, 
Jana2006, uses the weighting scheme based on 
the experimental expectations, see 
_refine_ls_weighting_details, that 
does not force S to be one. Therefore the 
values of S are usually larger than the 
ones from the SHELX program.
;

_reflns_number_total             5891
_reflns_number_gt                4813
_reflns_threshold_expression     I>3\s(I)

_refine_ls_structure_factor_coef Fsqd
_refine_ls_R_factor_gt           0.0288
_refine_ls_wR_factor_gt          0.0609
_refine_ls_R_factor_all          0.0421
_refine_ls_wR_factor_ref         0.0674
_refine_ls_goodness_of_fit_ref   1.32
_refine_ls_goodness_of_fit_gt    1.33
_refine_ls_restrained_S_gt       ?
_refine_ls_restrained_S_all      ?
_refine_ls_number_reflns         5891
_refine_ls_number_parameters     244
_refine_ls_number_restraints     0
_refine_ls_number_constraints    156
_refine_ls_weighting_scheme      sigma
_refine_ls_weighting_details     w=1/(\s^2^(I)+0.0004I^2^)
_refine_ls_hydrogen_treatment    constr
_refine_ls_shift/su_max          0.0235
_refine_ls_shift/su_mean         0.0008
_refine_diff_density_max         1.80
_refine_diff_density_min         -1.15
_refine_ls_extinction_method     none
_refine_ls_extinction_coef       ?
_refine_ls_extinction_expression ?
_refine_ls_abs_structure_details ?
_refine_ls_abs_structure_Flack   ?
_refine_ls_abs_structure_Rogers  ?

loop_
_atom_type_symbol
_atom_type_scat_dispersion_real
_atom_type_scat_dispersion_imag
_atom_type_scat_source
C 0.0033 0.0016 'International Tables Vol C tables 4.2.6.8 and 6.1.1.1'
H 0.0000 0.0000 'International Tables Vol C tables 4.2.6.8 and 6.1.1.1'
Ir -1.4442 7.9887 'International Tables Vol C tables 4.2.6.8 and 6.1.1.1'
O 0.0106 0.0060 'International Tables Vol C tables 4.2.6.8 and 6.1.1.1'
P 0.1023 0.0942 'International Tables Vol C tables 4.2.6.8 and 6.1.1.1'

_computing_data_collection       
;
CrysAlisPro, Agilent Technologies,
Version 1.171.35.21 (release 20-01-2012 CrysAlis171 .NET)
(compiled Jan 23 2012,18:06:46)
;
_computing_cell_refinement       
;
CrysAlisPro, Agilent Technologies,
Version 1.171.35.21 (release 20-01-2012 CrysAlis171 .NET)
(compiled Jan 23 2012,18:06:46)
;
_computing_data_reduction        
;
CrysAlisPro, Agilent Technologies,
Version 1.171.35.21 (release 20-01-2012 CrysAlis171 .NET)
(compiled Jan 23 2012,18:06:46)
;
_computing_structure_solution    ?
_computing_structure_refinement  ?
_computing_molecular_graphics    ?
_computing_publication_material  ?

loop_
_restr_distance_atom_site_label_1
_restr_distance_site_symmetry_1
_restr_distance_atom_site_label_2
_restr_distance_site_symmetry_2
_restr_distance_target
_restr_distance_target_weight_param
? ? ? ? ? ?

loop_
_restr_angle_atom_site_label_1
_restr_angle_site_symmetry_1
_restr_angle_atom_site_label_2
_restr_angle_site_symmetry_2
_restr_angle_atom_site_label_3
_restr_angle_site_symmetry_3
_restr_angle_target
_restr_angle_target_weight_param
? ? ? ? ? ? ? ?

loop_
_restr_torsion_atom_site_label_1
_restr_torsion_site_symmetry_1
_restr_torsion_atom_site_label_2
_restr_torsion_site_symmetry_2
_restr_torsion_atom_site_label_3
_restr_torsion_site_symmetry_3
_restr_torsion_atom_site_label_4
_restr_torsion_site_symmetry_4
_restr_torsion_angle_target
_restr_torsion_weight_param
? ? ? ? ? ? ? ? ? ?

loop_
_restr_equal_distance_atom_site_label_1
_restr_equal_distance_site_symmetry_1
_restr_equal_distance_atom_site_label_2
_restr_equal_distance_site_symmetry_2
_restr_equal_distance_class_class_id
_restr_equal_distance_class_target_weight_param
? ? ? ? ? ?

loop_
_restr_equal_angle_atom_site_label_1
_restr_equal_angle_site_symmetry_1
_restr_equal_angle_atom_site_label_2
_restr_equal_angle_site_symmetry_2
_restr_equal_angle_atom_site_label_3
_restr_equal_angle_site_symmetry_3
_restr_equal_angle_class_class_id
_restr_equal_angle_class_target_weight_param
? ? ? ? ? ? ? ?

loop_
_restr_equal_torsion_atom_site_label_1
_restr_equal_torsion_site_symmetry_1
_restr_equal_torsion_atom_site_label_2
_restr_equal_torsion_site_symmetry_2
_restr_equal_torsion_atom_site_label_3
_restr_equal_torsion_site_symmetry_3
_restr_equal_torsion_atom_site_label_4
_restr_equal_torsion_site_symmetry_4
_restr_equal_torsion_class_class_id
_restr_equal_torsion_class_target_weight_param
? ? ? ? ? ? ? ? ? ?


#=======================================================================

# 9. ATOMIC COORDINATES AND DISPLACEMENT PARAMETERS

loop_
_atom_site_label
_atom_site_type_symbol
_atom_site_fract_x
_atom_site_fract_y
_atom_site_fract_z
_atom_site_adp_type
_atom_site_U_iso_or_equiv
_atom_site_site_symmetry_multiplicity
_atom_site_occupancy
_atom_site_calc_flag
_atom_site_refinement_flags
_atom_site_disorder_assembly
_atom_site_disorder_group
Ir1 Ir 0.722289(10) 0.464927(14) 0.421066(10) Uani 0.01416(6) 4 1 d . . .
P1 P 0.81032(7) 0.31050(10) 0.51574(7) Uani 0.0138(4) 4 1 d . . .
P2 P 0.66755(7) 0.66147(10) 0.37163(7) Uani 0.0148(4) 4 1 d . . .
O1 O 0.88472(17) 0.3848(3) 0.61174(17) Uani 0.0146(10) 4 1 d . . .
O2 O 0.72943(17) 0.7598(3) 0.45831(18) Uani 0.0157(10) 4 1 d . . .
C1 C 0.8341(3) 0.1525(5) 0.3866(3) Uani 0.034(2) 4 1 d . . .
C2 C 0.6452(3) 0.6465(4) 0.1849(3) Uani 0.032(2) 4 1 d . . .
C3 C 0.9569(3) 0.1418(4) 0.5509(3) Uani 0.0231(17) 4 1 d . . .
C4 C 0.7890(3) 0.7305(5) 0.3062(3) Uani 0.035(2) 4 1 d . . .
C5 C 0.9362(3) 0.5856(4) 0.6856(3) Uani 0.0165(14) 4 1 d . . .
C6 C 0.9262(3) 0.7162(4) 0.6819(3) Uani 0.0176(15) 4 1 d . . .
C7 C 0.6538(3) 0.8665(4) 0.2473(3) Uani 0.031(2) 4 1 d . . .
C8 C 0.8245(3) 0.1418(4) 0.6648(3) Uani 0.0215(16) 4 1 d . . .
C9 C 0.8875(3) 0.2273(4) 0.4764(3) Uani 0.0185(15) 4 1 d . . .
C10 C 0.8758(3) 0.5155(4) 0.6103(3) Uani 0.0144(14) 4 1 d . . .
C11 C 0.8584(2) 0.7766(4) 0.6064(3) Uani 0.0162(15) 4 1 d . . .
C12 C 0.5428(3) 0.8376(4) 0.3852(3) Uani 0.0236(17) 4 1 d . . .
C13 C 0.5556(2) 0.6992(4) 0.3666(3) Uani 0.0180(15) 4 1 d . . .
C14 C 0.5481(3) 0.6196(4) 0.4453(3) Uani 0.0264(18) 4 1 d . . .
C15 C 0.4831(3) 0.6569(4) 0.2704(3) Uani 0.0272(17) 4 1 d . . .
C16 C 0.6872(3) 0.7318(4) 0.2721(3) Uani 0.0223(17) 4 1 d . . .
C17 C 0.9379(3) 0.3345(5) 0.4526(3) Uani 0.031(2) 4 1 d . . .
C18 C 0.6985(3) 0.1078(5) 0.5054(3) Uani 0.0330(19) 4 1 d . . .
C19 C 0.7577(3) 0.2071(4) 0.5748(3) Uani 0.0179(15) 4 1 d . . .
C20 C 0.6998(3) 0.2959(4) 0.6031(3) Uani 0.031(2) 4 1 d . . .
C21 C 0.8069(2) 0.5719(4) 0.5332(3) Uani 0.0134(14) 4 1 d . . .
C22 C 0.7994(3) 0.7021(4) 0.5339(3) Uani 0.0154(14) 4 1 d . . .
H1c1 H 0.789761 0.206304 0.341406 Uiso 0.0409 4 1 d . . .
H2c1 H 0.873634 0.121866 0.360713 Uiso 0.0409 4 1 d . . .
H3c1 H 0.805327 0.082364 0.401114 Uiso 0.0409 4 1 d . . .
H1c2 H 0.663042 0.560602 0.202527 Uiso 0.0381 4 1 d . . .
H2c2 H 0.581303 0.652668 0.159433 Uiso 0.0381 4 1 d . . .
H3c2 H 0.664933 0.673066 0.138275 Uiso 0.0381 4 1 d . . .
H1c3 H 0.98286 0.185552 0.610123 Uiso 0.0278 4 1 d . . .
H2c3 H 0.928419 0.066002 0.55776 Uiso 0.0278 4 1 d . . .
H3c3 H 1.002899 0.120579 0.531224 Uiso 0.0278 4 1 d . . .
H1c4 H 0.810648 0.64543 0.320772 Uiso 0.0424 4 1 d . . .
H2c4 H 0.803941 0.763399 0.257595 Uiso 0.0424 4 1 d . . .
H3c4 H 0.816232 0.781955 0.361702 Uiso 0.0424 4 1 d . . .
H1c5 H 0.983085 0.545147 0.738186 Uiso 0.0198 4 1 d . . .
H1c6 H 0.967324 0.766253 0.732981 Uiso 0.0211 4 1 d . . .
H1c7 H 0.677509 0.917753 0.303096 Uiso 0.0368 4 1 d . . .
H2c7 H 0.673146 0.899619 0.201896 Uiso 0.0368 4 1 d . . .
H3c7 H 0.589783 0.867373 0.221053 Uiso 0.0368 4 1 d . . .
H1c8 H 0.862633 0.204176 0.707453 Uiso 0.0258 4 1 d . . .
H2c8 H 0.792569 0.097486 0.694329 Uiso 0.0258 4 1 d . . .
H3c8 H 0.860142 0.083071 0.648772 Uiso 0.0258 4 1 d . . .
H1c11 H 0.852693 0.866909 0.604616 Uiso 0.0195 4 1 d . . .
H1c12 H 0.552176 0.889741 0.340066 Uiso 0.0283 4 1 d . . .
H2c12 H 0.483191 0.849975 0.379494 Uiso 0.0283 4 1 d . . .
H3c12 H 0.584946 0.86009 0.447671 Uiso 0.0283 4 1 d . . .
H1c14 H 0.546888 0.531534 0.430077 Uiso 0.0316 4 1 d . . .
H2c14 H 0.598568 0.636194 0.503973 Uiso 0.0316 4 1 d . . .
H3c14 H 0.494138 0.641365 0.450785 Uiso 0.0316 4 1 d . . .
H1c15 H 0.494676 0.571656 0.25787 Uiso 0.0326 4 1 d . . .
H2c15 H 0.425548 0.661082 0.27161 Uiso 0.0326 4 1 d . . .
H3c15 H 0.483793 0.711563 0.221851 Uiso 0.0326 4 1 d . . .
H1c17 H 0.973221 0.380741 0.508953 Uiso 0.0373 4 1 d . . .
H2c17 H 0.976179 0.298949 0.426887 Uiso 0.0373 4 1 d . . .
H3c17 H 0.895649 0.390411 0.407291 Uiso 0.0373 4 1 d . . .
H1c18 H 0.661539 0.147782 0.446696 Uiso 0.0396 4 1 d . . .
H2c18 H 0.735431 0.045276 0.494968 Uiso 0.0396 4 1 d . . .
H3c18 H 0.661501 0.068062 0.531029 Uiso 0.0396 4 1 d . . .
H1c20 H 0.736607 0.360638 0.644123 Uiso 0.0371 4 1 d . . .
H2c20 H 0.654869 0.334008 0.547594 Uiso 0.0371 4 1 d . . .
H3c20 H 0.671544 0.248537 0.635234 Uiso 0.0371 4 1 d . . .

loop_
_atom_site_aniso_label
_atom_site_aniso_type_symbol
_atom_site_aniso_U_11
_atom_site_aniso_U_22
_atom_site_aniso_U_33
_atom_site_aniso_U_12
_atom_site_aniso_U_13
_atom_site_aniso_U_23
Ir1 Ir 0.01746(9) 0.01262(9) 0.01050(8) 0.00037(7) 0.00410(7) -0.00082(7)
P1 P 0.0162(5) 0.0134(5) 0.0116(5) 0.0005(4) 0.0056(4) -0.0006(4)
P2 P 0.0176(5) 0.0148(5) 0.0120(5) 0.0006(4) 0.0063(4) 0.0007(4)
O1 O 0.0182(14) 0.0121(14) 0.0122(13) 0.0004(12) 0.0052(12) -0.0006(12)
O2 O 0.0148(14) 0.0128(14) 0.0162(14) 0.0020(11) 0.0034(12) 0.0000(13)
C1 C 0.040(3) 0.037(3) 0.022(2) 0.008(2) 0.010(2) -0.013(2)
C2 C 0.054(3) 0.028(3) 0.016(2) 0.008(2) 0.017(2) 0.002(2)
C3 C 0.028(2) 0.024(2) 0.022(2) 0.008(2) 0.016(2) 0.001(2)
C4 C 0.038(3) 0.048(3) 0.031(3) 0.001(3) 0.025(2) 0.010(3)
C5 C 0.017(2) 0.023(2) 0.0093(18) -0.0012(18) 0.0048(17) -0.0015(18)
C6 C 0.020(2) 0.022(2) 0.013(2) -0.0030(18) 0.0086(18) -0.0039(19)
C7 C 0.047(3) 0.024(2) 0.027(3) 0.000(2) 0.021(2) 0.008(2)
C8 C 0.025(2) 0.023(2) 0.020(2) -0.0019(19) 0.0123(19) 0.005(2)
C9 C 0.025(2) 0.019(2) 0.014(2) 0.0050(18) 0.0101(18) -0.0010(19)
C10 C 0.018(2) 0.015(2) 0.0148(19) -0.0018(17) 0.0119(17) -0.0018(18)
C11 C 0.021(2) 0.013(2) 0.019(2) -0.0011(17) 0.0129(18) -0.0037(18)
C12 C 0.024(2) 0.019(2) 0.027(2) 0.0028(19) 0.011(2) 0.002(2)
C13 C 0.015(2) 0.017(2) 0.022(2) -0.0001(17) 0.0074(18) 0.0004(19)
C14 C 0.025(2) 0.027(2) 0.032(3) 0.001(2) 0.017(2) 0.006(2)
C15 C 0.017(2) 0.028(3) 0.028(2) 0.002(2) 0.0019(19) -0.004(2)
C16 C 0.031(2) 0.023(2) 0.015(2) 0.002(2) 0.012(2) 0.002(2)
C17 C 0.042(3) 0.031(3) 0.035(3) 0.007(2) 0.030(2) 0.006(2)
C18 C 0.036(3) 0.029(3) 0.026(2) -0.013(2) 0.006(2) 0.005(2)
C19 C 0.018(2) 0.018(2) 0.016(2) -0.0009(17) 0.0064(18) 0.0019(18)
C20 C 0.032(3) 0.035(3) 0.036(3) 0.008(2) 0.024(2) 0.012(2)
C21 C 0.0105(18) 0.022(2) 0.0082(18) -0.0006(16) 0.0041(16) -0.0044(17)
C22 C 0.0157(19) 0.021(2) 0.0117(19) 0.0028(17) 0.0084(17) -0.0004(18)

loop_
_jana_atom_site_ADP_C_label
_jana_atom_site_ADP_C_type_symbol
_jana_atom_site_ADP_C_111
_jana_atom_site_ADP_C_112
_jana_atom_site_ADP_C_113
_jana_atom_site_ADP_C_122
_jana_atom_site_ADP_C_123
_jana_atom_site_ADP_C_133
_jana_atom_site_ADP_C_222
_jana_atom_site_ADP_C_223
_jana_atom_site_ADP_C_233
_jana_atom_site_ADP_C_333
? ? ? ? ? ? ? ? ? ? ? ?

loop_
_jana_atom_site_ADP_D_label
_jana_atom_site_ADP_D_type_symbol
_jana_atom_site_ADP_D_1111
_jana_atom_site_ADP_D_1112
_jana_atom_site_ADP_D_1113
_jana_atom_site_ADP_D_1122
_jana_atom_site_ADP_D_1123
_jana_atom_site_ADP_D_1133
_jana_atom_site_ADP_D_1222
_jana_atom_site_ADP_D_1223
_jana_atom_site_ADP_D_1233
_jana_atom_site_ADP_D_1333
_jana_atom_site_ADP_D_2222
_jana_atom_site_ADP_D_2223
_jana_atom_site_ADP_D_2233
_jana_atom_site_ADP_D_2333
_jana_atom_site_ADP_D_3333
? ? ? ? ? ? ? ? ? ? ? ? ? ? ? ? ?

loop_
_jana_atom_site_ADP_E_label
_jana_atom_site_ADP_E_type_symbol
_jana_atom_site_ADP_E_11111
_jana_atom_site_ADP_E_11112
_jana_atom_site_ADP_E_11113
_jana_atom_site_ADP_E_11122
_jana_atom_site_ADP_E_11123
_jana_atom_site_ADP_E_11133
_jana_atom_site_ADP_E_11222
_jana_atom_site_ADP_E_11223
_jana_atom_site_ADP_E_11233
_jana_atom_site_ADP_E_11333
_jana_atom_site_ADP_E_12222
_jana_atom_site_ADP_E_12223
_jana_atom_site_ADP_E_12233
_jana_atom_site_ADP_E_12333
_jana_atom_site_ADP_E_13333
_jana_atom_site_ADP_E_22222
_jana_atom_site_ADP_E_22223
_jana_atom_site_ADP_E_22233
_jana_atom_site_ADP_E_22333
_jana_atom_site_ADP_E_23333
_jana_atom_site_ADP_E_33333
? ? ? ? ? ? ? ? ? ? ? ? ? ? ? ? ? ? ? ? ? ? ?

loop_
_jana_atom_site_ADP_F_label
_jana_atom_site_ADP_F_type_symbol
_jana_atom_site_ADP_F_111111
_jana_atom_site_ADP_F_111112
_jana_atom_site_ADP_F_111113
_jana_atom_site_ADP_F_111122
_jana_atom_site_ADP_F_111123
_jana_atom_site_ADP_F_111133
_jana_atom_site_ADP_F_111222
_jana_atom_site_ADP_F_111223
_jana_atom_site_ADP_F_111233
_jana_atom_site_ADP_F_111333
_jana_atom_site_ADP_F_112222
_jana_atom_site_ADP_F_112223
_jana_atom_site_ADP_F_112233
_jana_atom_site_ADP_F_112333
_jana_atom_site_ADP_F_113333
_jana_atom_site_ADP_F_122222
_jana_atom_site_ADP_F_122223
_jana_atom_site_ADP_F_122233
_jana_atom_site_ADP_F_122333
_jana_atom_site_ADP_F_123333
_jana_atom_site_ADP_F_133333
_jana_atom_site_ADP_F_222222
_jana_atom_site_ADP_F_222223
_jana_atom_site_ADP_F_222233
_jana_atom_site_ADP_F_222333
_jana_atom_site_ADP_F_223333
_jana_atom_site_ADP_F_233333
_jana_atom_site_ADP_F_333333
? ? ? ? ? ? ? ? ? ? ? ? ? ? ? ? ? ? ? ? ? ? ? ? ? ? ? ? ? ?


#=======================================================================

# 10. MOLECULAR GEOMETRY


loop_
_geom_bond_atom_site_label_1
_geom_bond_atom_site_label_2
_geom_bond_site_symmetry_1
_geom_bond_site_symmetry_2
_geom_bond_distance
_geom_bond_publ_flag
Ir1 P1 . . 2.2710(10) ?
Ir1 P2 . . 2.2698(11) ?
Ir1 C21 . . 2.060(3) ?
P1 C9 . . 1.857(5) ?
P1 C19 . . 1.869(5) ?
P2 C13 . . 1.863(5) ?
P2 C16 . . 1.876(5) ?
O1 C10 . . 1.390(5) ?
O2 C22 . . 1.397(4) ?
C1 C9 . . 1.527(6) ?
C1 H1c1 . . 0.96 ?
C1 H2c1 . . 0.96 ?
C1 H3c1 . . 0.96 ?
C2 C16 . . 1.535(6) ?
C2 H1c2 . . 0.96 ?
C2 H2c2 . . 0.96 ?
C2 H3c2 . . 0.96 ?
C3 C9 . . 1.537(5) ?
C3 H1c3 . . 0.96 ?
C3 H2c3 . . 0.96 ?
C3 H3c3 . . 0.96 ?
C4 C16 . . 1.535(7) ?
C4 H1c4 . . 0.96 ?
C4 H2c4 . . 0.96 ?
C4 H3c4 . . 0.96 ?
C5 C6 . . 1.390(6) ?
C5 C10 . . 1.393(5) ?
C5 H1c5 . . 0.96 ?
C6 C11 . . 1.392(5) ?
C6 H1c6 . . 0.96 ?
C7 C16 . . 1.520(6) ?
C7 H1c7 . . 0.96 ?
C7 H2c7 . . 0.96 ?
C7 H3c7 . . 0.96 ?
C8 C19 . . 1.537(5) ?
C8 H1c8 . . 0.96 ?
C8 H2c8 . . 0.96 ?
C8 H3c8 . . 0.96 ?
C9 C17 . . 1.544(7) ?
C10 C21 . . 1.394(5) ?
C11 C22 . . 1.387(5) ?
C11 H1c11 . . 0.96 ?
C12 C13 . . 1.525(6) ?
C12 H1c12 . . 0.96 ?
C12 H2c12 . . 0.96 ?
C12 H3c12 . . 0.96 ?
C13 C14 . . 1.540(7) ?
C13 C15 . . 1.541(5) ?
C14 H1c14 . . 0.96 ?
C14 H2c14 . . 0.96 ?
C14 H3c14 . . 0.96 ?
C15 H1c15 . . 0.96 ?
C15 H2c15 . . 0.96 ?
C15 H3c15 . . 0.96 ?
C17 H1c17 . . 0.96 ?
C17 H2c17 . . 0.96 ?
C17 H3c17 . . 0.96 ?
C18 C19 . . 1.530(6) ?
C18 H1c18 . . 0.96 ?
C18 H2c18 . . 0.96 ?
C18 H3c18 . . 0.96 ?
C19 C20 . . 1.536(7) ?
C20 H1c20 . . 0.96 ?
C20 H2c20 . . 0.96 ?
C20 H3c20 . . 0.96 ?
C21 C22 . . 1.384(6) ?

loop_
_geom_angle_atom_site_label_1
_geom_angle_atom_site_label_2
_geom_angle_atom_site_label_3
_geom_angle_site_symmetry_1
_geom_angle_site_symmetry_2
_geom_angle_site_symmetry_3
_geom_angle
_geom_angle_publ_flag
P1 Ir1 P2 . . . 159.19(3) ?
P1 Ir1 C21 . . . 79.84(11) ?
P2 Ir1 C21 . . . 79.35(11) ?
Ir1 P1 C9 . . . 117.68(13) ?
Ir1 P1 C19 . . . 116.17(13) ?
C9 P1 C19 . . . 114.6(2) ?
Ir1 P2 C13 . . . 117.15(14) ?
Ir1 P2 C16 . . . 117.53(15) ?
C13 P2 C16 . . . 113.57(19) ?
C9 C1 H1c1 . . . 109.47 ?
C9 C1 H2c1 . . . 109.47 ?
C9 C1 H3c1 . . . 109.47 ?
H1c1 C1 H2c1 . . . 109.47 ?
H1c1 C1 H3c1 . . . 109.47 ?
H2c1 C1 H3c1 . . . 109.47 ?
C16 C2 H1c2 . . . 109.47 ?
C16 C2 H2c2 . . . 109.47 ?
C16 C2 H3c2 . . . 109.47 ?
H1c2 C2 H2c2 . . . 109.47 ?
H1c2 C2 H3c2 . . . 109.47 ?
H2c2 C2 H3c2 . . . 109.47 ?
C9 C3 H1c3 . . . 109.47 ?
C9 C3 H2c3 . . . 109.47 ?
C9 C3 H3c3 . . . 109.47 ?
H1c3 C3 H2c3 . . . 109.47 ?
H1c3 C3 H3c3 . . . 109.47 ?
H2c3 C3 H3c3 . . . 109.47 ?
C16 C4 H1c4 . . . 109.47 ?
C16 C4 H2c4 . . . 109.47 ?
C16 C4 H3c4 . . . 109.47 ?
H1c4 C4 H2c4 . . . 109.47 ?
H1c4 C4 H3c4 . . . 109.47 ?
H2c4 C4 H3c4 . . . 109.47 ?
C6 C5 C10 . . . 117.7(3) ?
C6 C5 H1c5 . . . 121.15 ?
C10 C5 H1c5 . . . 121.15 ?
C5 C6 C11 . . . 122.0(3) ?
C5 C6 H1c6 . . . 118.99 ?
C11 C6 H1c6 . . . 118.99 ?
C16 C7 H1c7 . . . 109.47 ?
C16 C7 H2c7 . . . 109.47 ?
C16 C7 H3c7 . . . 109.47 ?
H1c7 C7 H2c7 . . . 109.47 ?
H1c7 C7 H3c7 . . . 109.47 ?
H2c7 C7 H3c7 . . . 109.47 ?
C19 C8 H1c8 . . . 109.47 ?
C19 C8 H2c8 . . . 109.47 ?
C19 C8 H3c8 . . . 109.47 ?
H1c8 C8 H2c8 . . . 109.47 ?
H1c8 C8 H3c8 . . . 109.47 ?
H2c8 C8 H3c8 . . . 109.47 ?
P1 C9 C1 . . . 110.0(3) ?
P1 C9 C3 . . . 115.1(3) ?
P1 C9 C17 . . . 104.4(3) ?
C1 C9 C3 . . . 110.3(3) ?
C1 C9 C17 . . . 108.6(4) ?
C3 C9 C17 . . . 108.0(3) ?
O1 C10 C5 . . . 118.9(3) ?
O1 C10 C21 . . . 118.9(3) ?
C5 C10 C21 . . . 122.2(4) ?
C6 C11 C22 . . . 117.9(4) ?
C6 C11 H1c11 . . . 121.06 ?
C22 C11 H1c11 . . . 121.06 ?
C13 C12 H1c12 . . . 109.47 ?
C13 C12 H2c12 . . . 109.47 ?
C13 C12 H3c12 . . . 109.47 ?
H1c12 C12 H2c12 . . . 109.47 ?
H1c12 C12 H3c12 . . . 109.47 ?
H2c12 C12 H3c12 . . . 109.47 ?
P2 C13 C12 . . . 114.4(3) ?
P2 C13 C14 . . . 105.3(3) ?
P2 C13 C15 . . . 109.0(3) ?
C12 C13 C14 . . . 108.0(4) ?
C12 C13 C15 . . . 110.6(3) ?
C14 C13 C15 . . . 109.2(3) ?
C13 C14 H1c14 . . . 109.47 ?
C13 C14 H2c14 . . . 109.47 ?
C13 C14 H3c14 . . . 109.47 ?
H1c14 C14 H2c14 . . . 109.47 ?
H1c14 C14 H3c14 . . . 109.47 ?
H2c14 C14 H3c14 . . . 109.47 ?
C13 C15 H1c15 . . . 109.47 ?
C13 C15 H2c15 . . . 109.47 ?
C13 C15 H3c15 . . . 109.47 ?
H1c15 C15 H2c15 . . . 109.47 ?
H1c15 C15 H3c15 . . . 109.47 ?
H2c15 C15 H3c15 . . . 109.47 ?
P2 C16 C2 . . . 109.5(3) ?
P2 C16 C4 . . . 105.0(3) ?
P2 C16 C7 . . . 114.4(4) ?
C2 C16 C4 . . . 108.7(4) ?
C2 C16 C7 . . . 110.2(3) ?
C4 C16 C7 . . . 108.8(4) ?
C9 C17 H1c17 . . . 109.47 ?
C9 C17 H2c17 . . . 109.47 ?
C9 C17 H3c17 . . . 109.47 ?
H1c17 C17 H2c17 . . . 109.47 ?
H1c17 C17 H3c17 . . . 109.47 ?
H2c17 C17 H3c17 . . . 109.47 ?
C19 C18 H1c18 . . . 109.47 ?
C19 C18 H2c18 . . . 109.47 ?
C19 C18 H3c18 . . . 109.47 ?
H1c18 C18 H2c18 . . . 109.47 ?
H1c18 C18 H3c18 . . . 109.47 ?
H2c18 C18 H3c18 . . . 109.47 ?
P1 C19 C8 . . . 114.4(3) ?
P1 C19 C18 . . . 110.0(3) ?
P1 C19 C20 . . . 105.2(3) ?
C8 C19 C18 . . . 109.7(3) ?
C8 C19 C20 . . . 107.7(4) ?
C18 C19 C20 . . . 109.6(4) ?
C19 C20 H1c20 . . . 109.47 ?
C19 C20 H2c20 . . . 109.47 ?
C19 C20 H3c20 . . . 109.47 ?
H1c20 C20 H2c20 . . . 109.47 ?
H1c20 C20 H3c20 . . . 109.47 ?
H2c20 C20 H3c20 . . . 109.47 ?
Ir1 C21 C10 . . . 120.8(3) ?
Ir1 C21 C22 . . . 121.6(2) ?
C10 C21 C22 . . . 117.6(3) ?
O2 C22 C11 . . . 119.2(4) ?
O2 C22 C21 . . . 118.3(3) ?
C11 C22 C21 . . . 122.5(3) ?

loop_
_geom_torsion_atom_site_label_1
_geom_torsion_atom_site_label_2
_geom_torsion_atom_site_label_3
_geom_torsion_atom_site_label_4
_geom_torsion_site_symmetry_1
_geom_torsion_site_symmetry_2
_geom_torsion_site_symmetry_3
_geom_torsion_site_symmetry_4
_geom_torsion
_geom_torsion_publ_flag
? ? ? ? ? ? ? ? ? ?

loop_
_geom_hbond_atom_site_label_D
_geom_hbond_atom_site_label_H
_geom_hbond_atom_site_label_A
_geom_hbond_site_symmetry_D
_geom_hbond_site_symmetry_H
_geom_hbond_site_symmetry_A
_geom_hbond_distance_DH
_geom_hbond_distance_HA
_geom_hbond_distance_DA
_geom_hbond_angle_DHA
_geom_hbond_publ_flag
? ? ? ? ? ? ? ? ? ? ?

loop_
_twin_refln_datum_id
_twin_refln_individual_id
_twin_refln_index_h
_twin_refln_index_k
_twin_refln_index_l
_twin_refln_F_squared_calc
_twin_refln_F_squared_meas
_twin_refln_F_squared_sigma
_twin_refln_include_status
? ? ? ? ? ? ? ? ?

_chemical_properties_physical    Air-sensitive,Oxygen-sensitive
####################################################################### 
# 
# This file contains crystal structure data downloaded from the 
# Cambridge Structural Database (CSD) hosted by the Cambridge 
# Crystallographic Data Centre (CCDC).
# 
# Full information about CCDC data access policies and citation 
# guidelines are available at http://www.ccdc.cam.ac.uk/access/V1 
# 
# Audit and citation data items may have been added by the CCDC. 
# Please retain this information to preserve the provenance of 
# this file and to allow appropriate attribution of the data. 
# 
#######################################################################

data_irh2_alogen_40_li
_database_code_depnum_ccdc_archive 'CCDC 2262955'
loop_
_audit_author_name
_audit_author_address
'Silvia Capelli'
;UKRI, STFC, ISIS Neutron and Muon Source, Rutherford Appleton Laboratory 
United Kingdom
;
_audit_update_record             
;
2023-05-15 deposited with the CCDC.	2023-10-13 downloaded from the CCDC.
;

_audit_creation_method           SHELXL-2014/7
_shelx_SHELXL_version_number     2014/7
_chemical_name_systematic        ?
_chemical_name_common            (p-MeOOC-[2,6-(tBu2PO)2-C6H3])IrH2-IC6F5
_chemical_melting_point          ?
_chemical_formula_moiety         ?
_chemical_formula_sum            'C30 H43 F5 I Ir O4 P2'
_chemical_formula_weight         943.68

loop_
_atom_type_symbol
_atom_type_description
_atom_type_scat_dispersion_real
_atom_type_scat_dispersion_imag
_atom_type_scat_length_neutron
_atom_type_scat_source
C C 0.0000 0.0000 6.646
'Neutron Data Booklet, Table 1.1-8, ILL Grenoble, France (2003) ISBN 0-9704143-7-4'
H H 0.0000 0.0000 -3.739
'Neutron Data Booklet, Table 1.1-8, ILL Grenoble, France (2003) ISBN 0-9704143-7-4'
O O 0.0000 0.0000 5.805
'Neutron Data Booklet, Table 1.1-8, ILL Grenoble, France (2003) ISBN 0-9704143-7-4'
P P 0.0000 0.0000 5.13
'Neutron Data Booklet, Table 1.1-8, ILL Grenoble, France (2003) ISBN 0-9704143-7-4'
Ir Ir 0.0000 0.0000 10.6
'Neutron Data Booklet, Table 1.1-8, ILL Grenoble, France (2003) ISBN 0-9704143-7-4'
F F 0.0000 0.0000 5.654
'Neutron Data Booklet, Table 1.1-8, ILL Grenoble, France (2003) ISBN 0-9704143-7-4'
I I 0.0000 0.0000 5.28
'Neutron Data Booklet, Table 1.1-8, ILL Grenoble, France (2003) ISBN 0-9704143-7-4'

_space_group_crystal_system      triclinic
_space_group_IT_number           2
_space_group_name_H-M_alt        'P -1'
_space_group_name_Hall           '-P 1'

_shelx_space_group_comment       
;
The symmetry employed for this shelxl refinement is uniquely defined
by the following loop, which should always be used as a source of
symmetry information in preference to the above space-group names.
They are only intended as comments.
;

loop_
_space_group_symop_operation_xyz
'x, y, z'
'-x, -y, -z'

_cell_length_a                   10.644(9)
_cell_length_b                   10.798(5)
_cell_length_c                   16.580(8)
_cell_angle_alpha                88.31
_cell_angle_beta                 84.52(2)
_cell_angle_gamma                68.64
_cell_volume                     1766.5(19)
_cell_formula_units_Z            2
_cell_measurement_temperature    40(2)
_cell_measurement_reflns_used    550
_cell_measurement_theta_min      8.847
_cell_measurement_theta_max      85.980

_exptl_crystal_description       plate-like
_exptl_crystal_colour            black
_exptl_crystal_density_meas      'not measured'
_exptl_crystal_density_method    none
_exptl_crystal_density_diffrn    1.774
_exptl_crystal_F_000             920
_exptl_transmission_factor_min   ?
_exptl_transmission_factor_max   ?
_exptl_crystal_size_max          3
_exptl_crystal_size_mid          2
_exptl_crystal_size_min          0.5
_exptl_absorpt_coefficient_mu    0.034
_shelx_estimated_absorpt_T_min   ?
_shelx_estimated_absorpt_T_max   ?
_exptl_absorpt_correction_type   none
_exptl_absorpt_correction_T_min  ?
_exptl_absorpt_correction_T_max  ?
_exptl_absorpt_process_details   ?
_exptl_absorpt_special_details   ?

_diffrn_ambient_temperature      40(2)
_diffrn_radiation_type           neutron
_diffrn_radiation_wavelength_id  white-beam
_diffrn_source                   'spallation source'
_diffrn_measurement_device_type  'time-of-flight diffractometer'
_diffrn_measurement_method       'time-of-flight profile data'
_diffrn_detector                 'scintillation counters'
_diffrn_detector_area_resol_mean 0.33
_diffrn_detector_details         
;
Array of eleven flat square fiber-otpically coupled scintillator PSD 
with 64 x 64 pixels and active area of 192 x 192 mm each
(resolution: 0.33 by 0.33 pixels/mm)
;
_diffrn_reflns_number            2966
_diffrn_reflns_av_unetI/netI     0.1397
_diffrn_reflns_av_R_equivalents  ?
_diffrn_reflns_limit_h_min       -39
_diffrn_reflns_limit_h_max       19
_diffrn_reflns_limit_k_min       -23
_diffrn_reflns_limit_k_max       30
_diffrn_reflns_limit_l_min       -9
_diffrn_reflns_limit_l_max       32
_diffrn_reflns_theta_min         8.847
_diffrn_reflns_theta_max         85.980
_diffrn_reflns_theta_full        46.054
_diffrn_measured_fraction_theta_max 0.008
_diffrn_measured_fraction_theta_full 0.237
_diffrn_reflns_Laue_measured_fraction_max 0.008
_diffrn_reflns_Laue_measured_fraction_full 0.237
_diffrn_reflns_point_group_measured_fraction_max 0.008
_diffrn_reflns_point_group_measured_fraction_full 0.237
_reflns_number_total             2966
_reflns_number_gt                2708
_reflns_threshold_expression     'I > 2\s(I)'
_reflns_Friedel_coverage         0.000
_reflns_Friedel_fraction_max     .
_reflns_Friedel_fraction_full    .

_reflns_special_details          
;
 _reflns_Friedel_fraction is defined as the number of unique
 Friedel pairs measured divided by the number that would be
 possible theoretically, ignoring centric projections and
 systematic absences.
;

_computing_data_collection       SECI
_computing_cell_refinement       'SXD2001 (Gutmann, 2005)'
_computing_data_reduction        'SXD2001 (Gutmann, 2005)'
_computing_structure_solution    'SHELXS-97 (Sheldrick, 1990)'
_computing_structure_refinement  'SHELXL-2014/7 (Sheldrick, 2014)'
_computing_molecular_graphics    'Mercury 3.6, (CCDC 2015)'
_computing_publication_material  'Mercury 3.6, (CCDC 2015)'

_refine_special_details          
; Refinement of F^2^ against ALL unmerged Laue reflections.
R1=0.1941 for 1591 unique reflections after merging for Fourier. 
;

_refine_ls_structure_factor_coef Fsqd
_refine_ls_matrix_type           full
_refine_ls_weighting_scheme      calc
_refine_ls_weighting_details     
'w=1/[\s^2^(Fo^2^)+(0.2000P)^2^] where P=(Fo^2^+2Fc^2^)/3'
_atom_sites_solution_primary     direct
_atom_sites_solution_secondary   difmap
_atom_sites_solution_hydrogens   mixed
_refine_ls_hydrogen_treatment    mixed
_refine_ls_extinction_method     'SHELXL-2014/7 (Sheldrick 2014'
_refine_ls_extinction_coef       0.00042(14)
_refine_ls_extinction_expression Fc^*^=kFc[1+0.001xFc^2^\l^3^/sin(2\q)]^-1/4^
_refine_ls_number_reflns         2966
_refine_ls_number_parameters     218
_refine_ls_number_restraints     22
_refine_ls_R_factor_all          0.1772
_refine_ls_R_factor_gt           0.1648
_refine_ls_wR_factor_ref         0.3869
_refine_ls_wR_factor_gt          0.3783
_refine_ls_goodness_of_fit_ref   1.608
_refine_ls_restrained_S_all      1.603
_refine_ls_shift/su_max          0.000
_refine_ls_shift/su_mean         0.000

loop_
_atom_site_label
_atom_site_type_symbol
_atom_site_fract_x
_atom_site_fract_y
_atom_site_fract_z
_atom_site_U_iso_or_equiv
_atom_site_adp_type
_atom_site_occupancy
_atom_site_site_symmetry_order
_atom_site_calc_flag
_atom_site_refinement_flags_posn
_atom_site_refinement_flags_adp
_atom_site_refinement_flags_occupancy
_atom_site_disorder_assembly
_atom_site_disorder_group
Ir1 Ir 0.1250(11) 0.4021(11) 0.2256(10) 0.021(3) Uiso 1 1 d . . . . .
H1 H 0.261(3) 0.268(4) 0.237(3) 0.038(7) Uani 1 1 d . . . . .
H2 H 0.081(6) 0.396(6) 0.315(5) 0.12(3) Uani 1 1 d . . . . .
P1 P -0.023(2) 0.3017(19) 0.1989(18) 0.013(5) Uiso 1 1 d . . . . .
P2 P 0.213(2) 0.566(2) 0.238(2) 0.029(6) Uiso 1 1 d . . . . .
O1 O -0.472(2) 0.894(2) 0.1068(19) 0.029(6) Uiso 1 1 d . . . . .
O2 O -0.339(2) 1.014(2) 0.1147(18) 0.024(5) Uiso 1 1 d . . . . .
O3 O -0.163(2) 0.426(2) 0.1782(19) 0.032(6) Uiso 1 1 d . . . . .
O4 O 0.083(2) 0.705(2) 0.224(2) 0.036(6) Uiso 1 1 d . . . . .
C1 C -0.0353(15) 0.5637(14) 0.2009(14) 0.016(4) Uiso 1 1 d D . . . .
C2 C -0.1545(14) 0.5525(14) 0.1778(13) 0.015(4) Uiso 1 1 d D . . . .
C3 C -0.2618(16) 0.6604(14) 0.1541(14) 0.017(4) Uiso 1 1 d D . . . .
C4 C -0.2507(15) 0.7853(14) 0.1550(14) 0.014(4) Uiso 1 1 d D . . . .
C5 C -0.1381(15) 0.8055(16) 0.1780(15) 0.024(5) Uiso 1 1 d D . . . .
C6 C -0.0334(16) 0.6913(14) 0.2028(14) 0.021(5) Uiso 1 1 d D . . . .
H3 H -0.354(3) 0.655(3) 0.137(3) 0.036(10) Uiso 1 1 d . . . . .
H5 H -0.133(3) 0.903(3) 0.176(3) 0.026(8) Uiso 1 1 d . . . . .
C7 C -0.3650(17) 0.8990(17) 0.1254(15) 0.022(4) Uiso 1 1 d . . . . .
C8 C -0.440(2) 1.122(2) 0.0902(18) 0.033(5) Uiso 1 1 d . . . . .
H8A H -0.530(5) 1.149(5) 0.130(4) 0.064(13) Uiso 1 1 d . . . . .
H8B H -0.465(5) 1.097(5) 0.027(5) 0.084(17) Uiso 1 1 d . . . . .
H8C H -0.408(4) 1.205(4) 0.084(4) 0.057(12) Uiso 1 1 d . . . . .
C9 C 0.0271(17) 0.2073(18) 0.1030(16) 0.028(5) Uiso 1 1 d . . . . .
C10 C 0.136(2) 0.078(2) 0.1056(17) 0.052(7) Uiso 1 1 d . . . . .
H10A H 0.0984 0.0087 0.1344 0.105(4) Uiso 1 1 calc R U . . .
H10B H 0.2135 0.0871 0.1385 0.105(4) Uiso 1 1 calc R U . . .
H10C H 0.1770 0.0458 0.0457 0.105(4) Uiso 1 1 calc R U . . .
C11 C -0.0895(18) 0.1887(17) 0.0612(17) 0.041(6) Uiso 1 1 d . . . . .
H11A H -0.0558 0.1593 0.0000 0.105(4) Uiso 1 1 calc R U . . .
H11B H -0.1736 0.2797 0.0630 0.105(4) Uiso 1 1 calc R U . . .
H11C H -0.1185 0.1145 0.0919 0.105(4) Uiso 1 1 calc R U . . .
C12 C 0.071(2) 0.306(2) 0.0412(19) 0.073(8) Uiso 1 1 d . . . . .
H12A H 0.1612 0.3138 0.0579 0.105(4) Uiso 1 1 calc R U . . .
H12B H -0.0073 0.4009 0.0437 0.105(4) Uiso 1 1 calc R U . . .
H12C H 0.0873 0.2670 -0.0185 0.105(4) Uiso 1 1 calc R U . . .
C13 C -0.0926(18) 0.2168(19) 0.2814(17) 0.032(5) Uiso 1 1 d . . . . .
C14 C -0.2126(17) 0.1836(17) 0.2559(16) 0.038(6) Uiso 1 1 d . . . . .
H14A H -0.1772 0.1099 0.2097 0.105(4) Uiso 1 1 calc R U . . .
H14B H -0.2858 0.2705 0.2338 0.105(4) Uiso 1 1 calc R U . . .
H14C H -0.2572 0.1475 0.3067 0.105(4) Uiso 1 1 calc R U . . .
C15 C 0.015(2) 0.091(2) 0.3063(19) 0.076(9) Uiso 1 1 d . . . . .
H15A H 0.1018 0.1111 0.3181 0.105(4) Uiso 1 1 calc R U . . .
H15B H 0.0411 0.0197 0.2590 0.105(4) Uiso 1 1 calc R U . . .
H15C H -0.0221 0.0533 0.3593 0.105(4) Uiso 1 1 calc R U . . .
C16 C -0.1525(18) 0.323(2) 0.3471(19) 0.059(7) Uiso 1 1 d . . . . .
H16A H -0.2086 0.2899 0.3932 0.105(4) Uiso 1 1 calc R U . . .
H16B H -0.2174 0.4119 0.3215 0.105(4) Uiso 1 1 calc R U . . .
H16C H -0.0733 0.3421 0.3722 0.105(4) Uiso 1 1 calc R U . . .
C17 C 0.3417(19) 0.5637(19) 0.1596(18) 0.037(5) Uiso 1 1 d . . . . .
C18 C 0.3087(19) 0.498(2) 0.0848(18) 0.064(7) Uiso 1 1 d . . . . .
H18A H 0.2096 0.5549 0.0696 0.105(4) Uiso 1 1 calc R U . . .
H18B H 0.3147 0.3999 0.0999 0.105(4) Uiso 1 1 calc R U . . .
H18C H 0.3796 0.4946 0.0347 0.105(4) Uiso 1 1 calc R U . . .
C19 C 0.3463(18) 0.700(2) 0.1363(17) 0.059(7) Uiso 1 1 d . . . . .
H19A H 0.3741 0.7412 0.1859 0.105(4) Uiso 1 1 calc R U . . .
H19B H 0.2495 0.7640 0.1210 0.105(4) Uiso 1 1 calc R U . . .
H19C H 0.4186 0.6898 0.0859 0.105(4) Uiso 1 1 calc R U . . .
C20 C 0.4828(18) 0.4701(18) 0.1779(16) 0.039(5) Uiso 1 1 d . . . . .
H20A H 0.5484 0.4494 0.1237 0.105(4) Uiso 1 1 calc R U . . .
H20B H 0.4771 0.3802 0.2023 0.105(4) Uiso 1 1 calc R U . . .
H20C H 0.5207 0.5158 0.2204 0.105(4) Uiso 1 1 calc R U . . .
C21 C 0.2463(19) 0.605(2) 0.3452(18) 0.039(6) Uiso 1 1 d . . . . .
C22 C 0.297(2) 0.724(2) 0.334(2) 0.068(8) Uiso 1 1 d . . . . .
H22A H 0.3060 0.7586 0.3914 0.105(4) Uiso 1 1 calc R U . . .
H22B H 0.2255 0.8024 0.3033 0.105(4) Uiso 1 1 calc R U . . .
H22C H 0.3919 0.6928 0.2993 0.105(4) Uiso 1 1 calc R U . . .
C23 C 0.3525(19) 0.486(2) 0.3758(17) 0.053(7) Uiso 1 1 d . . . . .
H23A H 0.3674 0.5043 0.4359 0.105(4) Uiso 1 1 calc R U . . .
H23B H 0.4442 0.4661 0.3384 0.105(4) Uiso 1 1 calc R U . . .
H23C H 0.3218 0.4032 0.3749 0.105(4) Uiso 1 1 calc R U . . .
C24 C 0.107(2) 0.651(2) 0.3916(19) 0.074(9) Uiso 1 1 d . . . . .
H24A H 0.0664 0.5741 0.3908 0.105(4) Uiso 1 1 calc R U . . .
H24B H 0.0416 0.7369 0.3639 0.105(4) Uiso 1 1 calc R U . . .
H24C H 0.1145 0.6727 0.4523 0.105(4) Uiso 1 1 calc R U . . .
I1 I 0.432(3) 0.104(3) 0.320(2) 0.042(7) Uiso 1 1 d . . . . .
F2 F 0.564(3) -0.218(3) 0.334(3) 0.077(5) Uiso 1 1 d D U . . .
F3 F 0.750(3) -0.374(3) 0.420(3) 0.077(5) Uiso 1 1 d D U . . .
F4 F 0.878(3) -0.266(3) 0.526(2) 0.077(5) Uiso 1 1 d D U . . .
F5 F 0.800(3) 0.006(3) 0.532(3) 0.077(5) Uiso 1 1 d D U . . .
F6 F 0.606(3) 0.159(3) 0.447(3) 0.077(5) Uiso 1 1 d D U . . .
C31 C 0.581(2) -0.025(2) 0.3854(18) 0.050(3) Uiso 1 1 d D U . . .
C32 C 0.619(2) -0.1582(19) 0.3823(17) 0.050(3) Uiso 1 1 d D U . . .
C33 C 0.720(2) -0.244(2) 0.4292(16) 0.050(3) Uiso 1 1 d D U . . .
C34 C 0.779(2) -0.193(2) 0.4810(17) 0.050(3) Uiso 1 1 d D U . . .
C35 C 0.747(2) -0.0533(18) 0.4826(17) 0.050(3) Uiso 1 1 d D U . . .
C36 C 0.647(2) 0.026(2) 0.4380(17) 0.050(3) Uiso 1 1 d D U . . .

loop_
_atom_site_aniso_label
_atom_site_aniso_U_11
_atom_site_aniso_U_22
_atom_site_aniso_U_33
_atom_site_aniso_U_23
_atom_site_aniso_U_13
_atom_site_aniso_U_12
H1 0.024 0.06(2) 0.033 0.04(2) -0.01(2) -0.020(16)
H2 0.11(5) 0.092 0.10(8) -0.02(4) 0.04(5) 0.02(4)

_geom_special_details            
;
 All esds (except the esd in the dihedral angle between two l.s. planes)
 are estimated using the full covariance matrix.  The cell esds are taken
 into account individually in the estimation of esds in distances, angles
 and torsion angles; correlations between esds in cell parameters are only
 used when they are defined by crystal symmetry.  An approximate (isotropic)
 treatment of cell esds is used for estimating esds involving l.s. planes.
;

loop_
_geom_bond_atom_site_label_1
_geom_bond_atom_site_label_2
_geom_bond_distance
_geom_bond_site_symmetry_2
_geom_bond_publ_flag
Ir1 H2 1.52(9) . ?
Ir1 H1 1.66(4) . ?
Ir1 C1 2.01(2) . ?
Ir1 P1 2.29(2) . ?
Ir1 P2 2.30(3) . ?
P1 O3 1.66(3) . ?
P1 C9 1.84(3) . ?
P1 C13 1.87(4) . ?
P2 O4 1.66(4) . ?
P2 C17 1.79(4) . ?
P2 C21 1.93(4) . ?
O1 C7 1.23(3) . ?
O2 C8 1.35(3) . ?
O2 C7 1.37(3) . ?
O3 C2 1.40(3) . ?
O4 C6 1.38(3) . ?
C1 C6 1.387(19) . ?
C1 C2 1.406(18) . ?
C2 C3 1.38(2) . ?
C3 H3 1.07(4) . ?
C3 C4 1.396(18) . ?
C4 C5 1.382(19) . ?
C4 C7 1.49(3) . ?
C5 H5 1.07(4) . ?
C5 C6 1.41(2) . ?
C8 H8A 1.06(7) . ?
C8 H8C 1.07(6) . ?
C8 H8B 1.17(8) . ?
C9 C10 1.46(3) . ?
C9 C11 1.55(3) . ?
C9 C12 1.61(4) . ?
C10 H10A 1.0600 . ?
C10 H10B 1.0600 . ?
C10 H10C 1.0600 . ?
C11 H11A 1.0600 . ?
C11 H11C 1.0600 . ?
C11 H11B 1.0600 . ?
C12 H12B 1.0600 . ?
C12 H12C 1.0600 . ?
C12 H12A 1.0600 . ?
C13 C15 1.50(4) . ?
C13 C16 1.52(3) . ?
C13 C14 1.55(3) . ?
C14 H14B 1.0600 . ?
C14 H14A 1.0600 . ?
C14 H14C 1.0600 . ?
C15 H15B 1.0600 . ?
C15 H15C 1.0600 . ?
C15 H15A 1.0600 . ?
C16 H16B 1.0600 . ?
C16 H16C 1.0600 . ?
C16 H16A 1.0600 . ?
C17 C20 1.53(3) . ?
C17 C19 1.53(3) . ?
C17 C18 1.58(3) . ?
C18 H18B 1.0600 . ?
C18 H18C 1.0600 . ?
C18 H18A 1.0600 . ?
C19 H19A 1.0600 . ?
C19 H19C 1.0600 . ?
C19 H19B 1.0600 . ?
C20 H20C 1.0600 . ?
C20 H20B 1.0600 . ?
C20 H20A 1.0600 . ?
C21 C23 1.48(3) . ?
C21 C24 1.52(3) . ?
C21 C22 1.57(3) . ?
C22 H22C 1.0600 . ?
C22 H22A 1.0600 . ?
C22 H22B 1.0600 . ?
C23 H23B 1.0600 . ?
C23 H23C 1.0600 . ?
C23 H23A 1.0600 . ?
C24 H24A 1.0600 . ?
C24 H24C 1.0600 . ?
C24 H24B 1.0600 . ?
I1 C31 2.07(4) . ?
F2 C32 1.34(2) . ?
F3 C33 1.32(2) . ?
F4 C34 1.34(2) . ?
F5 C35 1.34(2) . ?
F6 C36 1.34(2) . ?
C31 C32 1.35(2) . ?
C31 C36 1.41(2) . ?
C32 C33 1.42(2) . ?
C33 C34 1.35(2) . ?
C34 C35 1.42(2) . ?
C35 C36 1.36(2) . ?

loop_
_geom_angle_atom_site_label_1
_geom_angle_atom_site_label_2
_geom_angle_atom_site_label_3
_geom_angle
_geom_angle_site_symmetry_1
_geom_angle_site_symmetry_3
_geom_angle_publ_flag
H2 Ir1 H1 89(3) . . ?
H2 Ir1 C1 96(2) . . ?
H1 Ir1 C1 175(2) . . ?
H2 Ir1 P1 88(3) . . ?
H1 Ir1 P1 99.1(14) . . ?
C1 Ir1 P1 80.3(8) . . ?
H2 Ir1 P2 96(3) . . ?
H1 Ir1 P2 100.4(14) . . ?
C1 Ir1 P2 79.8(8) . . ?
P1 Ir1 P2 160.1(11) . . ?
O3 P1 C9 102.3(19) . . ?
O3 P1 C13 100.5(16) . . ?
C9 P1 C13 113.3(13) . . ?
O3 P1 Ir1 104.7(12) . . ?
C9 P1 Ir1 112.6(13) . . ?
C13 P1 Ir1 120.4(16) . . ?
O4 P2 C17 105(2) . . ?
O4 P2 C21 98.3(16) . . ?
C17 P2 C21 114.8(16) . . ?
O4 P2 Ir1 103.6(14) . . ?
C17 P2 Ir1 114.2(14) . . ?
C21 P2 Ir1 117.9(18) . . ?
C8 O2 C7 117.1(19) . . ?
C2 O3 P1 114.9(16) . . ?
C6 O4 P2 116.3(17) . . ?
C6 C1 C2 116.2(14) . . ?
C6 C1 Ir1 122.4(11) . . ?
C2 C1 Ir1 121.4(10) . . ?
C3 C2 O3 118.9(14) . . ?
C3 C2 C1 122.7(14) . . ?
O3 C2 C1 118.4(16) . . ?
H3 C3 C2 124(2) . . ?
H3 C3 C4 118(2) . . ?
C2 C3 C4 117.8(14) . . ?
C5 C4 C3 123.3(16) . . ?
C5 C4 C7 119.9(13) . . ?
C3 C4 C7 116.6(13) . . ?
H5 C5 C4 120(2) . . ?
H5 C5 C6 124(2) . . ?
C4 C5 C6 115.8(15) . . ?
O4 C6 C1 117.6(17) . . ?
O4 C6 C5 118.1(15) . . ?
C1 C6 C5 124.0(15) . . ?
O1 C7 O2 120(2) . . ?
O1 C7 C4 125.4(19) . . ?
O2 C7 C4 114.1(16) . . ?
H8A C8 H8C 109(3) . . ?
H8A C8 H8B 108(4) . . ?
H8C C8 H8B 109(5) . . ?
H8A C8 O2 114(4) . . ?
H8C C8 O2 110(3) . . ?
H8B C8 O2 107(3) . . ?
C10 C9 C11 108.2(14) . . ?
C10 C9 C12 110.8(17) . . ?
C11 C9 C12 102(2) . . ?
C10 C9 P1 116(2) . . ?
C11 C9 P1 115.9(14) . . ?
C12 C9 P1 103.4(14) . . ?
H10A C10 H10B 109.5 . . ?
H10A C10 H10C 109.5 . . ?
H10B C10 H10C 109.5 . . ?
H10A C10 C9 109.5 . . ?
H10B C10 C9 109.5 . . ?
H10C C10 C9 109.5 . . ?
H11A C11 H11C 109.5 . . ?
H11A C11 H11B 109.5 . . ?
H11C C11 H11B 109.5 . . ?
H11A C11 C9 109.5 . . ?
H11C C11 C9 109.5 . . ?
H11B C11 C9 109.5 . . ?
H12B C12 H12C 109.5 . . ?
H12B C12 H12A 109.5 . . ?
H12C C12 H12A 109.5 . . ?
H12B C12 C9 109.5 . . ?
H12C C12 C9 109.5 . . ?
H12A C12 C9 109.5 . . ?
C15 C13 C16 116(2) . . ?
C15 C13 C14 108.9(16) . . ?
C16 C13 C14 105.8(14) . . ?
C15 C13 P1 110.9(17) . . ?
C16 C13 P1 103.6(16) . . ?
C14 C13 P1 112(2) . . ?
H14B C14 H14A 109.5 . . ?
H14B C14 H14C 109.5 . . ?
H14A C14 H14C 109.5 . . ?
H14B C14 C13 109.5 . . ?
H14A C14 C13 109.5 . . ?
H14C C14 C13 109.5 . . ?
H15B C15 H15C 109.5 . . ?
H15B C15 H15A 109.5 . . ?
H15C C15 H15A 109.5 . . ?
H15B C15 C13 109.5 . . ?
H15C C15 C13 109.5 . . ?
H15A C15 C13 109.5 . . ?
H16B C16 H16C 109.5 . . ?
H16B C16 H16A 109.5 . . ?
H16C C16 H16A 109.5 . . ?
H16B C16 C13 109.5 . . ?
H16C C16 C13 109.5 . . ?
H16A C16 C13 109.5 . . ?
C20 C17 C19 109.3(16) . . ?
C20 C17 C18 104.5(14) . . ?
C19 C17 C18 110(2) . . ?
C20 C17 P2 113(2) . . ?
C19 C17 P2 115.1(15) . . ?
C18 C17 P2 104.4(15) . . ?
H18B C18 H18C 109.5 . . ?
H18B C18 H18A 109.5 . . ?
H18C C18 H18A 109.5 . . ?
H18B C18 C17 109.5 . . ?
H18C C18 C17 109.5 . . ?
H18A C18 C17 109.5 . . ?
H19A C19 H19C 109.5 . . ?
H19A C19 H19B 109.5 . . ?
H19C C19 H19B 109.5 . . ?
H19A C19 C17 109.5 . . ?
H19C C19 C17 109.5 . . ?
H19B C19 C17 109.5 . . ?
H20C C20 H20B 109.5 . . ?
H20C C20 H20A 109.5 . . ?
H20B C20 H20A 109.5 . . ?
H20C C20 C17 109.5 . . ?
H20B C20 C17 109.5 . . ?
H20A C20 C17 109.5 . . ?
C23 C21 C24 118(3) . . ?
C23 C21 C22 110.9(17) . . ?
C24 C21 C22 109.7(15) . . ?
C23 C21 P2 108.8(16) . . ?
C24 C21 P2 103.6(17) . . ?
C22 C21 P2 105(2) . . ?
H22C C22 H22A 109.5 . . ?
H22C C22 H22B 109.5 . . ?
H22A C22 H22B 109.5 . . ?
H22C C22 C21 109.5 . . ?
H22A C22 C21 109.5 . . ?
H22B C22 C21 109.5 . . ?
H23B C23 H23C 109.5 . . ?
H23B C23 H23A 109.5 . . ?
H23C C23 H23A 109.5 . . ?
H23B C23 C21 109.5 . . ?
H23C C23 C21 109.5 . . ?
H23A C23 C21 109.5 . . ?
H24A C24 H24C 109.5 . . ?
H24A C24 H24B 109.5 . . ?
H24C C24 H24B 109.5 . . ?
H24A C24 C21 109.5 . . ?
H24C C24 C21 109.5 . . ?
H24B C24 C21 109.5 . . ?
C32 C31 C36 117(2) . . ?
C32 C31 I1 123.3(16) . . ?
C36 C31 I1 120.0(15) . . ?
F2 C32 C31 122(2) . . ?
F2 C32 C33 116(2) . . ?
C31 C32 C33 122.4(19) . . ?
F3 C33 C34 123(2) . . ?
F3 C33 C32 117(2) . . ?
C34 C33 C32 119.8(18) . . ?
F4 C34 C33 124(2) . . ?
F4 C34 C35 116(2) . . ?
C33 C34 C35 119(2) . . ?
F5 C35 C36 118(2) . . ?
F5 C35 C34 123(2) . . ?
C36 C35 C34 119.0(19) . . ?
F6 C36 C35 119(2) . . ?
F6 C36 C31 119(2) . . ?
C35 C36 C31 122.7(19) . . ?

_refine_diff_density_max         2.109
_refine_diff_density_min         -1.370
_refine_diff_density_rms         0.306

_shelx_res_file                  
;

    irh2_40_li.res created by SHELXL-2014/7


TITL irh2 alogen at 40K in P-1 (3D int)
CELL  1.20000  10.6438   10.7980   16.5798   88.3073   84.5205   68.6364
ZERR     2.00   0.0090   0.0050   0.0080    0.000    0.020    0.000
LATT   1
NEUT
SFAC  C    H    O    P    IR  F  I
UNIT  60 86 8 4 2 10 2

MERG   0
FMAP  -2
ACTA
PLAN   15
BOND   $H
LIST   3
L.S.  5
RTAB dist H1 H2
RTAB dist H1 I1
sadi C31 C32 C33 C34 C35 C36
sadi C32 C33 C34 C35 C36 C31
sadi C32 F2 C33 F3 C34 F4 C35 F5 C36 F6
sadi c1 c2 c3 c4 c5 c6
sadi c2 c3 c4 c5 c6 c1
omit    3   8   7
omit    5  -5   1
omit   -8   1   0
omit   -1   8   1
omit    7   8   2
omit    4   9   3
omit    3   9  -1
omit    3   9   3
omit   -1  -7   8
omit   -6   4  -1
omit   -4  -8   6
omit    6  -3  -5
omit   -8   1  -2
omit    5   2  12
omit   -7  -8  -2
omit    0   1  -1
omit   -5   5   2
omit    5  -5   4
omit    1   6  10
omit    7   8  -1
omit    5   8   7
omit   -7  -8   1
omit    5   9   1
omit    8  -1   0
omit    6  -3   6

WGHT    0.200000
EXTI    0.000422
BASF   0.96893   0.71778   0.79514   0.83668   0.92197
FVAR       0.22435   0.07669   0.04955   0.10463
IR1   5    0.125036    0.402108    0.225591    11.00000    0.02071
H1    2    0.261002    0.267594    0.236711    11.00000   10.02381    0.06032 =
        10.03296    0.03892   -0.00727   -0.02005
H2    2    0.081081    0.395790    0.315157    11.00000    0.11017   10.09227 =
         0.10267   -0.02089    0.04490    0.01613
P1    4   -0.023046    0.301656    0.198925    11.00000    0.01293
P2    4    0.212826    0.565565    0.238174    11.00000    0.02917
O1    3   -0.471971    0.893668    0.106833    11.00000    0.02864
O2    3   -0.339177    1.013734    0.114692    11.00000    0.02357
O3    3   -0.163477    0.426396    0.178240    11.00000    0.03241
O4    3    0.083177    0.705495    0.223688    11.00000    0.03589
C1    1   -0.035277    0.563693    0.200932    11.00000    0.01601
C2    1   -0.154457    0.552488    0.177833    11.00000    0.01470
C3    1   -0.261764    0.660407    0.154107    11.00000    0.01711
C4    1   -0.250650    0.785281    0.155039    11.00000    0.01362
C5    1   -0.138062    0.805487    0.178009    11.00000    0.02387
C6    1   -0.033423    0.691349    0.202790    11.00000    0.02095
H3    2   -0.353537    0.654559    0.136825    11.00000    0.03603
H5    2   -0.133377    0.903236    0.175704    11.00000    0.02641
C7    1   -0.365043    0.899033    0.125416    11.00000    0.02222
C8    1   -0.440159    1.121815    0.090236    11.00000    0.03294
H8A   2   -0.530357    1.148875    0.129860    11.00000    0.06419
H8B   2   -0.465023    1.096501    0.026807    11.00000    0.08415
H8C   2   -0.407782    1.205042    0.083815    11.00000    0.05713
rem tert-butyl groups
C9    1    0.027064    0.207304    0.102984    11.00000    0.02798
C10   1    0.136427    0.078479    0.105561    11.00000    0.05214
AFIX 137
H10A  2    0.098429    0.008684    0.134370    11.00000   41.00000
H10B  2    0.213492    0.087095    0.138487    11.00000   41.00000
H10C  2    0.177012    0.045829    0.045705    11.00000   41.00000
AFIX   0
C11   1   -0.089493    0.188734    0.061156    11.00000    0.04063
AFIX 137
H11A  2   -0.055845    0.159259    0.000022    11.00000   41.00000
H11B  2   -0.173605    0.279735    0.063009    11.00000   41.00000
H11C  2   -0.118549    0.114539    0.091899    11.00000   41.00000
AFIX   0
C12   1    0.070790    0.305695    0.041237    11.00000    0.07282
AFIX 137
H12A  2    0.161198    0.313806    0.057901    11.00000   41.00000
H12B  2   -0.007332    0.400931    0.043700    11.00000   41.00000
H12C  2    0.087259    0.267049   -0.018495    11.00000   41.00000
AFIX   0
C13   1   -0.092581    0.216848    0.281434    11.00000    0.03155
C14   1   -0.212624    0.183569    0.255919    11.00000    0.03816
AFIX 137
H14A  2   -0.177244    0.109878    0.209748    11.00000   41.00000
H14B  2   -0.285809    0.270523    0.233844    11.00000   41.00000
H14C  2   -0.257174    0.147476    0.306661    11.00000   41.00000
AFIX   0
C15   1    0.014956    0.090997    0.306275    11.00000    0.07605
AFIX 137
H15A  2    0.101833    0.111057    0.318113    11.00000   41.00000
H15B  2    0.041083    0.019700    0.258955    11.00000   41.00000
H15C  2   -0.022056    0.053303    0.359311    11.00000   41.00000
AFIX   0
C16   1   -0.152541    0.323257    0.347061    11.00000    0.05879
AFIX 137
H16A  2   -0.208609    0.289869    0.393157    11.00000   41.00000
H16B  2   -0.217440    0.411908    0.321479    11.00000   41.00000
H16C  2   -0.073315    0.342073    0.372234    11.00000   41.00000
AFIX   0
C17   1    0.341655    0.563702    0.159643    11.00000    0.03664
C18   1    0.308701    0.497888    0.084832    11.00000    0.06392
AFIX 137
H18A  2    0.209626    0.554871    0.069580    11.00000   41.00000
H18B  2    0.314677    0.399921    0.099859    11.00000   41.00000
H18C  2    0.379635    0.494603    0.034737    11.00000   41.00000
AFIX   0
C19   1    0.346341    0.700122    0.136312    11.00000    0.05883
AFIX 137
H19A  2    0.374124    0.741184    0.185905    11.00000   41.00000
H19B  2    0.249543    0.763987    0.120991    11.00000   41.00000
H19C  2    0.418606    0.689761    0.085869    11.00000   41.00000
AFIX   0
C20   1    0.482775    0.470115    0.177914    11.00000    0.03860
AFIX 137
H20A  2    0.548401    0.449409    0.123716    11.00000   41.00000
H20B  2    0.477142    0.380211    0.202261    11.00000   41.00000
H20C  2    0.520736    0.515764    0.220449    11.00000   41.00000
AFIX   0
C21   1    0.246322    0.604523    0.345192    11.00000    0.03921
C22   1    0.296515    0.724306    0.333905    11.00000    0.06804
AFIX 137
H22A  2    0.305999    0.758557    0.391448    11.00000   41.00000
H22B  2    0.225543    0.802447    0.303300    11.00000   41.00000
H22C  2    0.391901    0.692811    0.299346    11.00000   41.00000
AFIX   0
C23   1    0.352463    0.486167    0.375764    11.00000    0.05311
AFIX 137
H23A  2    0.367444    0.504312    0.435930    11.00000   41.00000
H23B  2    0.444223    0.466129    0.338359    11.00000   41.00000
H23C  2    0.321824    0.403201    0.374921    11.00000   41.00000
AFIX   0
C24   1    0.106614    0.650557    0.391582    11.00000    0.07359
AFIX 137
H24A  2    0.066367    0.574150    0.390793    11.00000   41.00000
H24B  2    0.041643    0.736931    0.363933    11.00000   41.00000
H24C  2    0.114511    0.672659    0.452335    11.00000   41.00000
AFIX   0
rem C6F5I
I1    7    0.431912    0.103774    0.319710    11.00000    0.04193
F2    6    0.563631   -0.217515    0.334190    11.00000   21.00000
F3    6    0.749823   -0.373538    0.420132    11.00000   21.00000
F4    6    0.877740   -0.266186    0.526117    11.00000   21.00000
F5    6    0.800144    0.005755    0.532106    11.00000   21.00000
F6    6    0.606374    0.158810    0.447230    11.00000   21.00000
C31   1    0.581163   -0.024538    0.385392    11.00000   31.00000
C32   1    0.618936   -0.158181    0.382290    11.00000   31.00000
C33   1    0.719718   -0.244300    0.429238    11.00000   31.00000
C34   1    0.778930   -0.192756    0.480962    11.00000   31.00000
C35   1    0.746987   -0.053284    0.482573    11.00000   31.00000
C36   1    0.647178    0.026465    0.437988    11.00000   31.00000

HKLF    2

REM  irh2 alogen at 40K in P-1 (3D int)
REM R1 =  0.1648 for    2708 Fo > 4sig(Fo)  and  0.1772 for all    2966 data
REM    218 parameters refined using     22 restraints

END

WGHT      0.2000      0.0000

REM Highest difference peak  2.109,  deepest hole -1.370,  1-sigma level  0.306
Q1    1   0.3442  0.7179  0.2007  11.00000  0.05    2.11
Q2    1   0.2234  0.5661  0.1894  11.00000  0.05    1.77
Q3    1  -0.0155  0.7009  0.1537  11.00000  0.05    1.66
Q4    1   0.1083  0.7133  0.1702  11.00000  0.05    1.56
Q5    1  -0.1264  0.8126  0.1297  11.00000  0.05    1.53
Q6    1   0.3933  0.4994  0.3218  11.00000  0.05    1.52
Q7    1  -0.2321  0.7897  0.1083  11.00000  0.05    1.51
Q8    1   0.4616  0.4757  0.2296  11.00000  0.05    1.48
Q9    1  -0.2789  0.6603  0.1964  11.00000  0.05    1.48
Q10   1   0.1704  0.1092  0.0830  11.00000  0.05    1.47
Q11   1  -0.3367  0.9041  0.0804  11.00000  0.05    1.44
Q12   1   0.0084  0.3229  0.1429  11.00000  0.05    1.38
Q13   1  -0.2663  0.7842  0.1950  11.00000  0.05    1.38
Q14   1   0.3945  0.7220  0.2886  11.00000  0.05   -1.37
Q15   1  -0.2210  0.1797  0.2998  11.00000  0.05    1.33
;
_shelx_res_checksum              50390

_chemical_properties_physical    
Air-sensitive,Moisture-sensitive,Oxygen-sensitive
####################################################################### 
# 
# This file contains crystal structure data downloaded from the 
# Cambridge Structural Database (CSD) hosted by the Cambridge 
# Crystallographic Data Centre (CCDC).
# 
# Full information about CCDC data access policies and citation 
# guidelines are available at http://www.ccdc.cam.ac.uk/access/V1 
# 
# Audit and citation data items may have been added by the CCDC. 
# Please retain this information to preserve the provenance of 
# this file and to allow appropriate attribution of the data. 
# 
#######################################################################

data_irh2_10_li
_database_code_depnum_ccdc_archive 'CCDC 2262956'
loop_
_audit_author_name
_audit_author_address
'Silvia Capelli'
;UKRI, STFC, ISIS Neutron and Muon Source, Rutherford Appleton Laboratory 
United Kingdom
;
_audit_update_record             
;
2023-05-15 deposited with the CCDC.	2023-10-13 downloaded from the CCDC.
;
# start Validation Reply Form
_vrf_CELLK01_irh2_10_li          
;
PROBLEM: Check that the cell measurement temperature is in Kelvin.
RESPONSE: Confimed. The structure was measured at 10 K with a Helium closed-cycle cryocooler
;
# Added during the CSD deposition process: Monday 15 May 2023 12:02 PM
# end Validation Reply Form


_audit_creation_method           SHELXL-2014/7
_shelx_SHELXL_version_number     2014/7
_chemical_name_systematic        ?
_chemical_name_common            '[2,6-(tBu2PO)2-C6H3]IrH2'
_chemical_melting_point          ?
_chemical_formula_moiety         ?
_chemical_formula_sum            'C22 H41 Ir O2 P2'
_chemical_formula_weight         591.69


loop_
_atom_type_symbol
_atom_type_description
_atom_type_scat_dispersion_real
_atom_type_scat_dispersion_imag
_atom_type_scat_length_neutron
_atom_type_scat_source
C C 0.0000 0.0000 6.646
'Neutron Data Booklet, Table 1.1-8, ILL Grenoble, France (2003) ISBN 0-9704143-7-4'
H H 0.0000 0.0000 -3.739
'Neutron Data Booklet, Table 1.1-8, ILL Grenoble, France (2003) ISBN 0-9704143-7-4'
O O 0.0000 0.0000 5.805
'Neutron Data Booklet, Table 1.1-8, ILL Grenoble, France (2003) ISBN 0-9704143-7-4'
P P 0.0000 0.0000 5.13
'Neutron Data Booklet, Table 1.1-8, ILL Grenoble, France (2003) ISBN 0-9704143-7-4'
Ir Ir 0.0000 0.0000 10.6
'Neutron Data Booklet, Table 1.1-8, ILL Grenoble, France (2003) ISBN 0-9704143-7-4'


_space_group_crystal_system      monoclinic
_space_group_IT_number           14
_space_group_name_H-M_alt        'P 21/c'
_space_group_name_Hall           '-P 2ybc'

_shelx_space_group_comment       
;
The symmetry employed for this shelxl refinement is uniquely defined
by the following loop, which should always be used as a source of
symmetry information in preference to the above space-group names.
They are only intended as comments.
;

loop_
_space_group_symop_operation_xyz
'x, y, z'
'-x, y+1/2, -z+1/2'
'-x, -y, -z'
'x, -y-1/2, z-1/2'

_cell_length_a                   16.656(9)
_cell_length_b                   10.538(5)
_cell_length_c                   15.607(8)
_cell_angle_alpha                90
_cell_angle_beta                 114.75(2)
_cell_angle_gamma                90
_cell_volume                     2488(2)
_cell_formula_units_Z            4
_cell_measurement_temperature    10(2)
_cell_measurement_reflns_used    550
_cell_measurement_theta_min      9.304
_cell_measurement_theta_max      84.322

_exptl_crystal_description       prismatic
_exptl_crystal_colour            'dark red'
_exptl_crystal_density_meas      'not measured'
_exptl_crystal_density_method    none
_exptl_crystal_density_diffrn    1.580
_exptl_crystal_F_000             1184
_exptl_transmission_factor_min   ?
_exptl_transmission_factor_max   ?
_exptl_crystal_size_max          5
_exptl_crystal_size_mid          3
_exptl_crystal_size_min          1
_exptl_absorpt_coefficient_mu    0.036
_shelx_estimated_absorpt_T_min   ?
_shelx_estimated_absorpt_T_max   ?
_exptl_absorpt_correction_type   none
_exptl_absorpt_correction_T_min  ?
_exptl_absorpt_correction_T_max  ?
_exptl_absorpt_process_details   ?
_exptl_absorpt_special_details   ?

_diffrn_ambient_temperature      10(2)
_diffrn_radiation_type           neutron
_diffrn_radiation_wavelength_id  white-beam
_diffrn_source                   'spallation source'
_diffrn_measurement_device_type  'time-of-flight diffractometer'
_diffrn_measurement_method       'time-of-flight profile data'
_diffrn_detector                 'scintillation counters'
_diffrn_detector_area_resol_mean 0.33
_diffrn_detector_details         
;
Array of eleven flat square fiber-otpically coupled scintillator PSD 
with 64 x 64 pixels and active area of 192 x 192 mm each
(resolution: 0.33 by 0.33 pixels/mm)
;
_diffrn_reflns_number            12875
_diffrn_reflns_av_unetI/netI     0.1072
_diffrn_reflns_av_R_equivalents  ?
_diffrn_reflns_limit_h_min       -40
_diffrn_reflns_limit_h_max       53
_diffrn_reflns_limit_k_min       -27
_diffrn_reflns_limit_k_max       22
_diffrn_reflns_limit_l_min       -33
_diffrn_reflns_limit_l_max       35
_diffrn_reflns_theta_min         9.304
_diffrn_reflns_theta_max         84.322
_diffrn_reflns_theta_full        NaN
_diffrn_measured_fraction_theta_max 668700.000
_diffrn_measured_fraction_theta_full 668700.000
_diffrn_reflns_Laue_measured_fraction_max 668700.000
_diffrn_reflns_Laue_measured_fraction_full 668700.000
_diffrn_reflns_point_group_measured_fraction_max 668700.000
_diffrn_reflns_point_group_measured_fraction_full 668700.000
_reflns_number_total             12875
_reflns_number_gt                12522
_reflns_threshold_expression     'I > 2\s(I)'
_reflns_Friedel_coverage         0.000
_reflns_Friedel_fraction_max     .
_reflns_Friedel_fraction_full    .

_reflns_special_details          
;
 _reflns_Friedel_fraction is defined as the number of unique
 Friedel pairs measured divided by the number that would be
 possible theoretically, ignoring centric projections and
 systematic absences.
;

_computing_data_collection       SECI
_computing_cell_refinement       'SXD2001 (Gutmann, 2005)'
_computing_data_reduction        'SXD2001 (Gutmann, 2005)'
_computing_structure_solution    'SHELXS-97 (Sheldrick, 1990)'
_computing_structure_refinement  'SHELXL-2014/7 (Sheldrick, 2014)'
_computing_molecular_graphics    'Mercury 3.6, (CCDC 2015)'
_computing_publication_material  'Mercury 3.6, (CCDC 2015)'

_refine_special_details          
; Refinement of F^2^ against ALL unmerged Laue reflections.
R1=0.0907 for 6689 unique reflections after merging for Fourier. 
;
_refine_ls_structure_factor_coef Fsqd
_refine_ls_matrix_type           full
_refine_ls_weighting_scheme      calc
_refine_ls_weighting_details     
'w=1/[\s^2^(Fo^2^)+(0.2000P)^2^] where P=(Fo^2^+2Fc^2^)/3'
_atom_sites_solution_primary     direct
_atom_sites_solution_secondary   difmap
_atom_sites_solution_hydrogens   difmap
_refine_ls_hydrogen_treatment    refall
_refine_ls_extinction_method     'SHELXL-2014/7 (Sheldrick 2014'
_refine_ls_extinction_coef       0.00056(6)
_refine_ls_extinction_expression Fc^*^=kFc[1+0.001xFc^2^\l^3^/sin(2\q)]^-1/4^
_refine_ls_number_reflns         12875
_refine_ls_number_parameters     438
_refine_ls_number_restraints     0
_refine_ls_R_factor_all          0.0988
_refine_ls_R_factor_gt           0.0962
_refine_ls_wR_factor_ref         0.2426
_refine_ls_wR_factor_gt          0.2382
_refine_ls_goodness_of_fit_ref   1.037
_refine_ls_restrained_S_all      1.037
_refine_ls_shift/su_max          0.000
_refine_ls_shift/su_mean         0.000

loop_
_atom_site_label
_atom_site_type_symbol
_atom_site_fract_x
_atom_site_fract_y
_atom_site_fract_z
_atom_site_U_iso_or_equiv
_atom_site_adp_type
_atom_site_occupancy
_atom_site_site_symmetry_order
_atom_site_calc_flag
_atom_site_refinement_flags_posn
_atom_site_refinement_flags_adp
_atom_site_refinement_flags_occupancy
_atom_site_disorder_assembly
_atom_site_disorder_group
Ir1 Ir 0.77703(9) 0.03325(15) 0.07916(11) 0.0023(2) Uani 1 1 d . . . . .
H1 H 0.8649(5) 0.1133(8) 0.1414(7) 0.033(2) Uani 1 1 d . . . . .
H2 H 0.8012(7) 0.0985(9) 0.1798(6) 0.0343(19) Uani 1 1 d . . . . .
O1 O 0.61455(18) 0.1135(3) -0.1122(2) 0.0036(4) Uani 1 1 d . . . . .
O2 O 0.77159(17) -0.2625(3) 0.0401(2) 0.0029(4) Uani 1 1 d . . . . .
P1 P 0.68910(18) 0.1889(3) -0.0165(2) 0.0015(4) Uani 1 1 d . . . . .
P2 P 0.83269(19) -0.1646(3) 0.1284(2) 0.0021(4) Uani 1 1 d . . . . .
H3 H 0.5101(4) -0.0422(6) -0.2453(4) 0.0177(12) Uani 1 1 d . . . . .
H4 H 0.5262(4) -0.2773(7) -0.2401(5) 0.0188(12) Uani 1 1 d . . . . .
H5 H 0.6501(5) -0.3829(6) -0.1061(6) 0.0224(14) Uani 1 1 d . . . . .
C1 C 0.69359(15) -0.0731(2) -0.03333(18) 0.0030(4) Uani 1 1 d . . . . .
C2 C 0.62368(15) -0.0166(2) -0.11133(18) 0.0028(4) Uani 1 1 d . . . . .
C3 C 0.56351(16) -0.0879(2) -0.18651(18) 0.0035(4) Uani 1 1 d . . . . .
C4 C 0.57315(16) -0.2197(3) -0.18340(19) 0.0046(4) Uani 1 1 d . . . . .
C5 C 0.64221(16) -0.2809(2) -0.10771(18) 0.0040(4) Uani 1 1 d . . . . .
C6 C 0.70174(15) -0.2052(2) -0.03416(18) 0.0030(4) Uani 1 1 d . . . . .
C7 C 0.61234(16) 0.2721(3) 0.02418(18) 0.0036(4) Uani 1 1 d . . . . .
C8 C 0.54325(16) 0.3589(3) -0.0508(2) 0.0061(4) Uani 1 1 d . . . . .
C9 C 0.66611(18) 0.3492(3) 0.1146(2) 0.0081(5) Uani 1 1 d . . . . .
C10 C 0.56172(18) 0.1643(3) 0.0479(2) 0.0072(4) Uani 1 1 d . . . . .
C11 C 0.74140(15) 0.2921(3) -0.07654(18) 0.0035(4) Uani 1 1 d . . . . .
C12 C 0.67463(16) 0.3557(3) -0.16709(19) 0.0055(4) Uani 1 1 d . . . . .
C13 C 0.80159(17) 0.3914(3) -0.0064(2) 0.0068(4) Uani 1 1 d . . . . .
C14 C 0.79973(17) 0.2008(3) -0.1042(2) 0.0066(4) Uani 1 1 d . . . . .
C15 C 0.81258(16) -0.2362(3) 0.22734(19) 0.0041(4) Uani 1 1 d . . . . .
C16 C 0.85281(18) -0.1507(3) 0.3157(2) 0.0073(4) Uani 1 1 d . . . . .
C17 C 0.71077(18) -0.2364(3) 0.1919(2) 0.0083(5) Uani 1 1 d . . . . .
C18 C 0.84773(18) -0.3726(3) 0.2531(2) 0.0073(4) Uani 1 1 d . . . . .
C19 C 0.94530(15) -0.2005(3) 0.13391(18) 0.0035(4) Uani 1 1 d . . . . .
C20 C 1.01668(16) -0.1603(3) 0.2311(2) 0.0069(4) Uani 1 1 d . . . . .
C21 C 0.95373(17) -0.1176(3) 0.0562(2) 0.0071(4) Uani 1 1 d . . . . .
C22 C 0.95798(17) -0.3404(3) 0.1132(2) 0.0058(4) Uani 1 1 d . . . . .
H8A H 0.5730(5) 0.4474(8) -0.0622(6) 0.0253(14) Uiso 1 1 d . . . . .
H8B H 0.4927(5) 0.3865(8) -0.0257(6) 0.0238(14) Uiso 1 1 d . . . . .
H8C H 0.5087(5) 0.3099(8) -0.1179(5) 0.0252(15) Uiso 1 1 d . . . . .
H9A H 0.6211(5) 0.3839(8) 0.1450(6) 0.0280(16) Uiso 1 1 d . . . . .
H9B H 0.6982(5) 0.4316(8) 0.1007(6) 0.0279(16) Uiso 1 1 d . . . . .
H9C H 0.7168(5) 0.2922(8) 0.1682(6) 0.0256(14) Uiso 1 1 d . . . . .
H10A H 0.6084(5) 0.0999(8) 0.1008(6) 0.0267(15) Uiso 1 1 d . . . . .
H10B H 0.5209(5) 0.1101(8) -0.0158(6) 0.0281(16) Uiso 1 1 d . . . . .
H10C H 0.5164(5) 0.2078(8) 0.0757(6) 0.0267(15) Uiso 1 1 d . . . . .
H12A H 0.6304(4) 0.2880(8) -0.2161(5) 0.0225(13) Uiso 1 1 d . . . . .
H12B H 0.6338(5) 0.4271(8) -0.1538(6) 0.0246(14) Uiso 1 1 d . . . . .
H12C H 0.7122(5) 0.4048(7) -0.2008(5) 0.0229(13) Uiso 1 1 d . . . . .
H13A H 0.8459(5) 0.3495(8) 0.0616(5) 0.0237(13) Uiso 1 1 d . . . . .
H13B H 0.8426(5) 0.4359(8) -0.0374(6) 0.0258(14) Uiso 1 1 d . . . . .
H13C H 0.7637(5) 0.4669(8) 0.0074(6) 0.0254(14) Uiso 1 1 d . . . . .
H14A H 0.7601(5) 0.1241(8) -0.1508(6) 0.0254(14) Uiso 1 1 d . . . . .
H14B H 0.8322(5) 0.2556(8) -0.1405(6) 0.0242(14) Uiso 1 1 d . . . . .
H14C H 0.8507(5) 0.1548(8) -0.0417(5) 0.0241(14) Uiso 1 1 d . . . . .
H16A H 0.9248(5) -0.1531(8) 0.3487(6) 0.0265(15) Uiso 1 1 d . . . . .
H16B H 0.8296(5) -0.1827(8) 0.3683(6) 0.0291(16) Uiso 1 1 d . . . . .
H16C H 0.8313(5) -0.0532(9) 0.2989(6) 0.0289(16) Uiso 1 1 d . . . . .
H17A H 0.6938(5) -0.2714(8) 0.2493(6) 0.0253(14) Uiso 1 1 d . . . . .
H17B H 0.6829(5) -0.1416(8) 0.1735(6) 0.0268(15) Uiso 1 1 d . . . . .
H17C H 0.6788(5) -0.2973(8) 0.1314(6) 0.0273(15) Uiso 1 1 d . . . . .
H18A H 0.9205(5) -0.3777(7) 0.2871(5) 0.0220(13) Uiso 1 1 d . . . . .
H18B H 0.8227(5) -0.4107(8) 0.3033(6) 0.0292(16) Uiso 1 1 d . . . . .
H18C H 0.8234(5) -0.4346(8) 0.1896(6) 0.0249(14) Uiso 1 1 d . . . . .
H20A H 1.0046(5) -0.0652(8) 0.2491(5) 0.0246(14) Uiso 1 1 d . . . . .
H20B H 1.0207(5) -0.2262(8) 0.2869(6) 0.0247(14) Uiso 1 1 d . . . . .
H20C H 1.0820(5) -0.1616(8) 0.2284(6) 0.0246(14) Uiso 1 1 d . . . . .
H21A H 0.9500(5) -0.0167(8) 0.0697(6) 0.0273(15) Uiso 1 1 d . . . . .
H21B H 0.9015(5) -0.1389(8) -0.0132(6) 0.0258(15) Uiso 1 1 d . . . . .
H21C H 1.0177(5) -0.1374(8) 0.0535(6) 0.0251(14) Uiso 1 1 d . . . . .
H22A H 0.9095(5) -0.3688(8) 0.0435(6) 0.0251(14) Uiso 1 1 d . . . . .
H22B H 1.0240(5) -0.3521(8) 0.1149(6) 0.0267(15) Uiso 1 1 d . . . . .
H22C H 0.9527(5) -0.4049(9) 0.1639(6) 0.0318(17) Uiso 1 1 d . . . . .

loop_
_atom_site_aniso_label
_atom_site_aniso_U_11
_atom_site_aniso_U_22
_atom_site_aniso_U_33
_atom_site_aniso_U_23
_atom_site_aniso_U_13
_atom_site_aniso_U_12
Ir1 0.0019(5) 0.0021(6) 0.0026(6) -0.0002(4) 0.0006(4) 0.0004(4)
H1 0.014(3) 0.026(4) 0.045(5) -0.003(3) -0.001(3) -0.010(3)
H2 0.057(5) 0.027(4) 0.019(4) -0.003(3) 0.015(3) 0.011(4)
O1 0.0036(9) 0.0016(11) 0.0039(11) -0.0006(8) -0.0001(8) -0.0004(8)
O2 0.0030(9) 0.0008(11) 0.0038(11) 0.0006(7) 0.0004(8) 0.0008(8)
P1 0.0008(9) 0.001 0.0030(12) 0.0002(8) 0.0008(8) -0.0005(8)
P2 0.0016(9) 0.0013(12) 0.0028(12) -0.0007(8) 0.0001(8) -0.0006(8)
H3 0.019(2) 0.014(3) 0.012(3) 0.0021(19) -0.0023(19) 0.005(2)
H4 0.017(2) 0.021(3) 0.011(3) -0.006(2) -0.0009(19) -0.005(2)
H5 0.026(3) 0.006(3) 0.029(4) -0.002(2) 0.006(3) 0.000(2)
C1 0.0030(8) 0.0013(10) 0.0028(10) -0.0007(6) -0.0004(7) 0.0005(7)
C2 0.0028(8) 0.0011(10) 0.0030(10) -0.0004(6) -0.0003(7) -0.0003(7)
C3 0.0037(8) 0.0019(10) 0.0032(10) -0.0012(7) -0.0004(7) -0.0010(7)
C4 0.0047(8) 0.0035(11) 0.0042(10) -0.0011(7) 0.0004(7) -0.0016(7)
C5 0.0049(8) 0.0018(10) 0.0033(10) -0.0006(7) -0.0004(7) 0.0007(7)
C6 0.0021(8) 0.0027(10) 0.0029(10) -0.0002(7) -0.0001(6) 0.0003(7)
C7 0.0040(8) 0.0030(10) 0.0035(10) 0.0003(7) 0.0014(7) 0.0005(7)
C8 0.0055(9) 0.0046(11) 0.0087(12) 0.0022(8) 0.0035(8) 0.0034(8)
C9 0.0088(10) 0.0090(13) 0.0054(11) -0.0044(8) 0.0021(8) 0.0003(9)
C10 0.0072(9) 0.0068(12) 0.0097(12) 0.0006(8) 0.0056(8) -0.0003(8)
C11 0.0042(8) 0.0027(10) 0.0040(10) 0.0009(7) 0.0019(7) -0.0005(7)
C12 0.0048(9) 0.0051(11) 0.0053(11) 0.0025(7) 0.0010(7) 0.0011(8)
C13 0.0076(10) 0.0064(12) 0.0060(11) -0.0003(8) 0.0023(8) -0.0040(8)
C14 0.0057(9) 0.0077(12) 0.0085(12) -0.0006(8) 0.0052(8) 0.0007(8)
C15 0.0052(8) 0.0035(10) 0.0040(10) 0.0012(7) 0.0024(7) 0.0008(7)
C16 0.0117(10) 0.0054(12) 0.0048(11) -0.0011(8) 0.0034(8) -0.0001(9)
C17 0.0057(9) 0.0093(13) 0.0106(13) 0.0017(9) 0.0042(8) -0.0004(9)
C18 0.0105(10) 0.0039(11) 0.0075(12) 0.0026(8) 0.0037(8) 0.0025(8)
C19 0.0026(8) 0.0034(10) 0.0044(10) 0.0000(7) 0.0013(7) 0.0006(7)
C20 0.0038(9) 0.0088(12) 0.0059(11) -0.0015(8) 0.0000(7) 0.0000(8)
C21 0.0070(9) 0.0089(12) 0.0073(12) 0.0038(8) 0.0047(8) 0.0014(8)
C22 0.0060(9) 0.0034(11) 0.0081(11) -0.0010(7) 0.0032(8) 0.0008(8)

_geom_special_details            
;
 All esds (except the esd in the dihedral angle between two l.s. planes)
 are estimated using the full covariance matrix.  The cell esds are taken
 into account individually in the estimation of esds in distances, angles
 and torsion angles; correlations between esds in cell parameters are only
 used when they are defined by crystal symmetry.  An approximate (isotropic)
 treatment of cell esds is used for estimating esds involving l.s. planes.
;

loop_
_geom_bond_atom_site_label_1
_geom_bond_atom_site_label_2
_geom_bond_distance
_geom_bond_site_symmetry_2
_geom_bond_publ_flag
Ir1 H2 1.603(8) . ?
Ir1 H1 1.615(7) . ?
Ir1 C1 2.056(3) . ?
Ir1 P2 2.280(4) . ?
Ir1 P1 2.288(4) . ?
O1 C2 1.379(4) . ?
O1 P1 1.689(4) . ?
O2 C6 1.390(4) . ?
O2 P2 1.681(4) . ?
P1 C7 1.867(4) . ?
P1 C11 1.871(4) . ?
P2 C15 1.870(4) . ?
P2 C19 1.880(4) . ?
H3 C3 1.088(6) . ?
H4 C4 1.087(6) . ?
H5 C5 1.083(7) . ?
C1 C6 1.400(4) . ?
C1 C2 1.416(3) . ?
C2 C3 1.400(3) . ?
C3 H3 1.088(6) . ?
C3 C4 1.397(4) . ?
C4 H4 1.087(7) . ?
C4 C5 1.413(4) . ?
C5 H5 1.083(7) . ?
C5 C6 1.408(4) . ?
C7 C9 1.547(4) . ?
C7 C10 1.550(4) . ?
C7 C8 1.550(4) . ?
C8 H8C 1.091(9) . ?
C8 H8A 1.105(9) . ?
C8 H8B 1.106(8) . ?
C9 H9B 1.088(9) . ?
C9 H9C 1.088(8) . ?
C9 H9A 1.104(9) . ?
C10 H10A 1.099(9) . ?
C10 H10B 1.101(9) . ?
C10 H10C 1.114(9) . ?
C11 C12 1.539(4) . ?
C11 C13 1.543(4) . ?
C11 C14 1.551(4) . ?
C12 H12A 1.080(8) . ?
C12 H12B 1.091(9) . ?
C12 H12C 1.100(8) . ?
C13 H13C 1.092(9) . ?
C13 H13B 1.095(9) . ?
C13 H13A 1.100(8) . ?
C14 H14B 1.098(9) . ?
C14 H14C 1.102(8) . ?
C14 H14A 1.102(9) . ?
C15 C18 1.541(4) . ?
C15 C16 1.546(4) . ?
C15 C17 1.548(4) . ?
C16 H16C 1.083(10) . ?
C16 H16A 1.090(8) . ?
C16 H16B 1.096(10) . ?
C17 H17C 1.080(9) . ?
C17 H17B 1.089(9) . ?
C17 H17A 1.108(9) . ?
C18 H18A 1.102(8) . ?
C18 H18B 1.105(10) . ?
C18 H18C 1.111(9) . ?
C19 C22 1.543(4) . ?
C19 C20 1.544(4) . ?
C19 C21 1.548(4) . ?
C20 H20A 1.083(9) . ?
C20 H20B 1.095(9) . ?
C20 H20C 1.106(8) . ?
C21 H21A 1.090(9) . ?
C21 H21B 1.092(8) . ?
C21 H21C 1.103(8) . ?
C22 H22C 1.075(10) . ?
C22 H22A 1.091(8) . ?
C22 H22B 1.096(8) . ?

loop_
_geom_angle_atom_site_label_1
_geom_angle_atom_site_label_2
_geom_angle_atom_site_label_3
_geom_angle
_geom_angle_site_symmetry_1
_geom_angle_site_symmetry_3
_geom_angle_publ_flag
H2 Ir1 H1 52.7(5) . . ?
H2 Ir1 C1 150.8(4) . . ?
H1 Ir1 C1 156.5(4) . . ?
H2 Ir1 P2 99.3(3) . . ?
H1 Ir1 P2 97.9(3) . . ?
C1 Ir1 P2 79.85(12) . . ?
H2 Ir1 P1 99.3(3) . . ?
H1 Ir1 P1 100.9(3) . . ?
C1 Ir1 P1 79.30(12) . . ?
P2 Ir1 P1 159.13(13) . . ?
C2 O1 P1 115.0(2) . . ?
C6 O2 P2 115.2(2) . . ?
O1 P1 C7 99.64(19) . . ?
O1 P1 C11 98.9(2) . . ?
C7 P1 C11 115.2(2) . . ?
O1 P1 Ir1 105.81(19) . . ?
C7 P1 Ir1 117.18(18) . . ?
C11 P1 Ir1 116.00(16) . . ?
O2 P2 C15 100.0(2) . . ?
O2 P2 C19 99.4(2) . . ?
C15 P2 C19 113.7(2) . . ?
O2 P2 Ir1 105.28(19) . . ?
C15 P2 Ir1 117.33(18) . . ?
C19 P2 Ir1 117.16(18) . . ?
C6 C1 C2 117.3(2) . . ?
C6 C1 Ir1 121.11(18) . . ?
C2 C1 Ir1 121.59(19) . . ?
O1 C2 C3 119.2(2) . . ?
O1 C2 C1 118.3(2) . . ?
C3 C2 C1 122.5(2) . . ?
H3 C3 C4 120.8(4) . . ?
H3 C3 C2 121.0(4) . . ?
C4 C3 C2 118.2(2) . . ?
H4 C4 C3 119.6(4) . . ?
H4 C4 C5 118.8(4) . . ?
C3 C4 C5 121.6(2) . . ?
H5 C5 C6 120.4(4) . . ?
H5 C5 C4 121.4(4) . . ?
C6 C5 C4 118.2(2) . . ?
O2 C6 C1 118.3(2) . . ?
O2 C6 C5 119.5(2) . . ?
C1 C6 C5 122.2(2) . . ?
C9 C7 C10 109.4(2) . . ?
C9 C7 C8 110.0(2) . . ?
C10 C7 C8 107.9(2) . . ?
C9 C7 P1 109.83(19) . . ?
C10 C7 P1 104.8(2) . . ?
C8 C7 P1 114.7(2) . . ?
H8C C8 H8A 109.7(6) . . ?
H8C C8 H8B 106.8(6) . . ?
H8A C8 H8B 107.2(6) . . ?
H8C C8 C7 111.8(5) . . ?
H8A C8 C7 112.2(4) . . ?
H8B C8 C7 108.8(5) . . ?
H9B C9 H9C 107.8(6) . . ?
H9B C9 H9A 107.5(7) . . ?
H9C C9 H9A 107.5(7) . . ?
H9B C9 C7 112.5(5) . . ?
H9C C9 C7 112.2(5) . . ?
H9A C9 C7 109.1(5) . . ?
H10A C10 H10B 109.4(7) . . ?
H10A C10 H10C 110.0(7) . . ?
H10B C10 H10C 107.6(6) . . ?
H10A C10 C7 110.3(5) . . ?
H10B C10 C7 110.9(5) . . ?
H10C C10 C7 108.4(5) . . ?
C12 C11 C13 111.2(2) . . ?
C12 C11 C14 108.1(2) . . ?
C13 C11 C14 108.8(2) . . ?
C12 C11 P1 113.83(19) . . ?
C13 C11 P1 109.8(2) . . ?
C14 C11 P1 104.9(2) . . ?
H12A C12 H12B 107.2(6) . . ?
H12A C12 H12C 109.1(6) . . ?
H12B C12 H12C 107.0(6) . . ?
H12A C12 C11 112.2(5) . . ?
H12B C12 C11 113.2(5) . . ?
H12C C12 C11 107.9(4) . . ?
H13C C13 H13B 107.1(6) . . ?
H13C C13 H13A 108.2(6) . . ?
H13B C13 H13A 107.9(6) . . ?
H13C C13 C11 112.1(5) . . ?
H13B C13 C11 108.5(5) . . ?
H13A C13 C11 112.7(5) . . ?
H14B C14 H14C 109.0(6) . . ?
H14B C14 H14A 109.4(6) . . ?
H14C C14 H14A 106.7(6) . . ?
H14B C14 C11 108.6(5) . . ?
H14C C14 C11 111.5(5) . . ?
H14A C14 C11 111.5(5) . . ?
C18 C15 C16 109.6(2) . . ?
C18 C15 C17 109.3(2) . . ?
C16 C15 C17 108.7(2) . . ?
C18 C15 P2 114.3(2) . . ?
C16 C15 P2 109.9(2) . . ?
C17 C15 P2 104.7(2) . . ?
H16C C16 H16A 108.9(7) . . ?
H16C C16 H16B 106.9(7) . . ?
H16A C16 H16B 107.6(6) . . ?
H16C C16 C15 111.2(5) . . ?
H16A C16 C15 112.8(5) . . ?
H16B C16 C15 109.3(5) . . ?
H17C C17 H17B 108.3(7) . . ?
H17C C17 H17A 108.0(7) . . ?
H17B C17 H17A 107.1(7) . . ?
H17C C17 C15 112.3(5) . . ?
H17B C17 C15 112.0(5) . . ?
H17A C17 C15 108.9(4) . . ?
H18A C18 H18B 107.7(6) . . ?
H18A C18 H18C 108.6(6) . . ?
H18B C18 H18C 108.3(7) . . ?
H18A C18 C15 113.1(5) . . ?
H18B C18 C15 108.0(5) . . ?
H18C C18 C15 111.0(5) . . ?
C22 C19 C20 110.6(2) . . ?
C22 C19 C21 108.1(2) . . ?
C20 C19 C21 109.2(2) . . ?
C22 C19 P2 113.9(2) . . ?
C20 C19 P2 109.4(2) . . ?
C21 C19 P2 105.5(2) . . ?
H20A C20 H20B 109.6(7) . . ?
H20A C20 H20C 108.3(6) . . ?
H20B C20 H20C 106.9(6) . . ?
H20A C20 C19 111.0(4) . . ?
H20B C20 C19 111.9(5) . . ?
H20C C20 C19 108.9(5) . . ?
H21A C21 H21B 107.8(6) . . ?
H21A C21 H21C 109.0(6) . . ?
H21B C21 H21C 107.8(6) . . ?
H21A C21 C19 111.6(5) . . ?
H21B C21 C19 111.4(5) . . ?
H21C C21 C19 109.2(5) . . ?
H22C C22 H22A 107.9(7) . . ?
H22C C22 H22B 107.6(7) . . ?
H22A C22 H22B 108.0(7) . . ?
H22C C22 C19 112.9(5) . . ?
H22A C22 C19 111.3(5) . . ?
H22B C22 C19 109.1(5) . . ?

_refine_diff_density_max         3.178
_refine_diff_density_min         -3.440
_refine_diff_density_rms         0.568

_shelx_res_file                  
;

    irh2_10_li.res created by SHELXL-2014/7


TITL irh2 in P2(1)/c at 10K
CELL  1.7800  16.6558  10.5382  15.6070   90.000  114.750   90.000
ZERR     4.00   0.0090   0.0050   0.0080    0.000    0.020    0.000
LATT   1
SYMM  - X, 1/2 + Y, 1/2 - Z
NEUT
SFAC  C    H    O    P    IR
UNIT  88 164 8 8 4

MERG   0
FMAP  -2
PLAN   10
ACTA
BOND   $H
Bond H1 H2
RTAB dist H1 H2
rem LIST   3
L.S.  4

omit    3   2  -9
omit   -3  -3   3
omit    5  -1  -5
omit   -4  -6  -1
omit   -2  -2  -4
omit   -3  -3  -5
omit    1  -5   1
omit   -5  -8  -1
omit    2 -10   2
omit   -4  -5  -1
omit    2  -8   1
omit   -2  -3 -11
omit   -9  -8 -11
omit    4   0   0
omit   -8  -8 -13
omit   -5  -7   0
omit   -2  -3   0
omit    2   2  -4
omit   -6  -9   0
omit   -8 -10  -1
omit    2  -9   2
omit   -5  -5  -8
omit    3 -10   1
omit    2  -9   1
omit   -7  -6  -8
omit   -3  -5 -16
omit   -5  -4 -11
omit   -2  -2  -3
omit   17  -4 -16
omit   -3   1  -4
omit   -7  -7 -11
omit    2 -10   1
omit    1  -8   1
omit   -3  -4  -1
omit   -2  -2  -8
omit    9   4  -4
omit   -5  -8   0
omit   -2  -2  -5
omit   -1  -1  -4
omit    2  -1   0
omit   -1  -1  -2
omit    3  -1   2
omit    4   1  -2
omit   -1   1  -2
omit   -6  -8  -2

WGHT    0.200000
EXTI    0.000556
BASF   1.05923   1.67592   1.95823   1.78746   1.00000
FVAR       0.13067
IR1   5    0.777029    0.033248    0.079157    11.00000    0.00185    0.00206 =
         0.00262   -0.00025    0.00061    0.00037
H1    2    0.864882    0.113330    0.141444    11.00000    0.01421    0.02575 =
         0.04467   -0.00257   -0.00058   -0.00985
H2    2    0.801162    0.098468    0.179760    11.00000    0.05653    0.02672 =
         0.01910   -0.00261    0.01535    0.01113
O1    3    0.614551    0.113502   -0.112247    11.00000    0.00359    0.00162 =
         0.00393   -0.00063   -0.00007   -0.00038
O2    3    0.771590   -0.262484    0.040105    11.00000    0.00300    0.00082 =
         0.00380    0.00058    0.00043    0.00078
P1    4    0.689098    0.188943   -0.016539    11.00000    0.00080   10.00086 =
         0.00297    0.00021    0.00081   -0.00047
P2    4    0.832692   -0.164580    0.128429    11.00000    0.00158    0.00127 =
         0.00275   -0.00069    0.00013   -0.00062
H3    2    0.510053   -0.042171   -0.245339    11.00000    0.01887    0.01357 =
         0.01187    0.00209   -0.00226    0.00455
H4    2    0.526209   -0.277287   -0.240051    11.00000    0.01728    0.02082 =
         0.01125   -0.00589   -0.00086   -0.00531
H5    2    0.650114   -0.382922   -0.106139    11.00000    0.02644    0.00612 =
         0.02887   -0.00247    0.00582    0.00036
C1    1    0.693588   -0.073075   -0.033330    11.00000    0.00303    0.00134 =
         0.00284   -0.00069   -0.00043    0.00053
C2    1    0.623679   -0.016620   -0.111334    11.00000    0.00281    0.00112 =
         0.00300   -0.00041   -0.00026   -0.00029
C3    1    0.563511   -0.087897   -0.186509    11.00000    0.00369    0.00195 =
         0.00316   -0.00122   -0.00039   -0.00097
C4    1    0.573145   -0.219726   -0.183396    11.00000    0.00469    0.00354 =
         0.00420   -0.00108    0.00043   -0.00162
C5    1    0.642208   -0.280862   -0.107710    11.00000    0.00493    0.00180 =
         0.00329   -0.00065   -0.00037    0.00065
C6    1    0.701737   -0.205222   -0.034162    11.00000    0.00208    0.00272 =
         0.00291   -0.00019   -0.00011    0.00033
C7    1    0.612338    0.272134    0.024178    11.00000    0.00404    0.00303 =
         0.00352    0.00025    0.00139    0.00054
C8    1    0.543250    0.358922   -0.050791    11.00000    0.00553    0.00455 =
         0.00868    0.00216    0.00353    0.00344
C9    1    0.666111    0.349196    0.114560    11.00000    0.00884    0.00900 =
         0.00542   -0.00440    0.00206    0.00030
C10   1    0.561719    0.164303    0.047924    11.00000    0.00720    0.00682 =
         0.00973    0.00063    0.00557   -0.00027
C11   1    0.741398    0.292073   -0.076542    11.00000    0.00416    0.00265 =
         0.00399    0.00086    0.00193   -0.00047
C12   1    0.674632    0.355743   -0.167093    11.00000    0.00480    0.00506 =
         0.00535    0.00254    0.00099    0.00107
C13   1    0.801592    0.391368   -0.006377    11.00000    0.00759    0.00638 =
         0.00601   -0.00034    0.00231   -0.00405
C14   1    0.799730    0.200807   -0.104213    11.00000    0.00567    0.00773 =
         0.00853   -0.00063    0.00515    0.00071
C15   1    0.812584   -0.236180    0.227343    11.00000    0.00518    0.00349 =
         0.00405    0.00125    0.00244    0.00077
C16   1    0.852807   -0.150652    0.315732    11.00000    0.01174    0.00538 =
         0.00480   -0.00107    0.00344   -0.00014
C17   1    0.710766   -0.236448    0.191911    11.00000    0.00575    0.00925 =
         0.01055    0.00172    0.00419   -0.00039
C18   1    0.847726   -0.372648    0.253075    11.00000    0.01053    0.00388 =
         0.00749    0.00256    0.00373    0.00245
C19   1    0.945300   -0.200499    0.133907    11.00000    0.00263    0.00337 =
         0.00435    0.00004    0.00127    0.00062
C20   1    1.016683   -0.160295    0.231081    11.00000    0.00381    0.00882 =
         0.00594   -0.00145   -0.00004    0.00002
C21   1    0.953728   -0.117612    0.056219    11.00000    0.00702    0.00894 =
         0.00725    0.00383    0.00475    0.00138
C22   1    0.957981   -0.340387    0.113199    11.00000    0.00601    0.00345 =
         0.00807   -0.00101    0.00318    0.00085
H8A   2    0.573033    0.447416   -0.062217    11.00000    0.02528
H8B   2    0.492672    0.386508   -0.025734    11.00000    0.02377
H8C   2    0.508690    0.309865   -0.117856    11.00000    0.02521
H9A   2    0.621058    0.383857    0.144952    11.00000    0.02803
H9B   2    0.698199    0.431588    0.100661    11.00000    0.02790
H9C   2    0.716826    0.292165    0.168243    11.00000    0.02562
H10A  2    0.608387    0.099929    0.100816    11.00000    0.02672
H10B  2    0.520911    0.110070   -0.015774    11.00000    0.02811
H10C  2    0.516435    0.207815    0.075709    11.00000    0.02672
H12A  2    0.630429    0.287972   -0.216109    11.00000    0.02248
H12B  2    0.633754    0.427132   -0.153797    11.00000    0.02458
H12C  2    0.712150    0.404809   -0.200836    11.00000    0.02289
H13A  2    0.845891    0.349467    0.061637    11.00000    0.02372
H13B  2    0.842627    0.435913   -0.037359    11.00000    0.02583
H13C  2    0.763667    0.466866    0.007394    11.00000    0.02538
H14A  2    0.760147    0.124130   -0.150806    11.00000    0.02538
H14B  2    0.832237    0.255568   -0.140547    11.00000    0.02421
H14C  2    0.850699    0.154767   -0.041738    11.00000    0.02407
H16A  2    0.924823   -0.153081    0.348747    11.00000    0.02653
H16B  2    0.829624   -0.182742    0.368264    11.00000    0.02913
H16C  2    0.831338   -0.053195    0.298923    11.00000    0.02891
H17A  2    0.693833   -0.271437    0.249260    11.00000    0.02533
H17B  2    0.682913   -0.141586    0.173453    11.00000    0.02676
H17C  2    0.678810   -0.297301    0.131407    11.00000    0.02734
H18A  2    0.920486   -0.377726    0.287148    11.00000    0.02198
H18B  2    0.822731   -0.410746    0.303295    11.00000    0.02916
H18C  2    0.823387   -0.434575    0.189616    11.00000    0.02489
H20A  2    1.004608   -0.065174    0.249120    11.00000    0.02456
H20B  2    1.020654   -0.226204    0.286938    11.00000    0.02474
H20C  2    1.082022   -0.161567    0.228407    11.00000    0.02465
H21A  2    0.949992   -0.016744    0.069711    11.00000    0.02726
H21B  2    0.901462   -0.138885   -0.013171    11.00000    0.02578
H21C  2    1.017683   -0.137361    0.053544    11.00000    0.02513
H22A  2    0.909533   -0.368817    0.043464    11.00000    0.02506
H22B  2    1.024003   -0.352068    0.114858    11.00000    0.02673
H22C  2    0.952700   -0.404867    0.163941    11.00000    0.03179
HKLF    2

REM  irh2 in P2(1)/c at 10K
REM R1 =  0.0962 for   12522 Fo > 4sig(Fo)  and  0.0988 for all   12875 data
REM    438 parameters refined using      0 restraints

END

WGHT      0.1826     29.5235

REM Highest difference peak  3.240,  deepest hole -3.312,  1-sigma level  0.569
Q1    1   0.7824 -0.0025  0.0564  11.00000  0.05    2.75
Q2    1   0.9591 -0.0811  0.1019  11.00000  0.05    2.67
Q3    1   0.6602 -0.0571 -0.1163  11.00000  0.05   -2.51
Q4    1   0.9456 -0.1614  0.1007  11.00000  0.05    2.47
Q5    1   0.5531  0.2025  0.0721  11.00000  0.05    2.41
Q6    1   0.7715  0.0761  0.1068  11.00000  0.05    2.22
Q7    1   0.7692 -0.0002  0.1055  11.00000  0.05    2.21
Q8    1   0.6525  0.3628  0.0612  11.00000  0.05   -2.17
Q9    1   0.6700 -0.2030 -0.0177  11.00000  0.05   -2.16
Q10   1   0.7080  0.5455  0.1923  11.00000  0.05    2.15
;
_shelx_res_checksum              16931
####################################################################### 
# 
# This file contains crystal structure data downloaded from the 
# Cambridge Structural Database (CSD) hosted by the Cambridge 
# Crystallographic Data Centre (CCDC).
# 
# Full information about CCDC data access policies and citation 
# guidelines are available at http://www.ccdc.cam.ac.uk/access/V1 
# 
# Audit and citation data items may have been added by the CCDC. 
# Please retain this information to preserve the provenance of 
# this file and to allow appropriate attribution of the data. 
# 
#######################################################################

data_irh2_100_li
_database_code_depnum_ccdc_archive 'CCDC 2262957'
loop_
_audit_author_name
_audit_author_address
'Silvia Capelli'
;UKRI, STFC, ISIS Neutron and Muon Source, Rutherford Appleton Laboratory 
United Kingdom
;
_audit_update_record             
;
2023-05-15 deposited with the CCDC.	2023-10-13 downloaded from the CCDC.
;

_audit_creation_method           SHELXL-2014/7
_shelx_SHELXL_version_number     2014/7
_chemical_name_systematic        ?
_chemical_name_common            '[2,6-(tBu2PO)2-C6H3]IrH2'
_chemical_melting_point          ?
_chemical_formula_moiety         ?
_chemical_formula_sum            'C22 H41 Ir O2 P2'
_chemical_formula_weight         591.69

loop_
_atom_type_symbol
_atom_type_description
_atom_type_scat_dispersion_real
_atom_type_scat_dispersion_imag
_atom_type_scat_length_neutron
_atom_type_scat_source
C C 0.0000 0.0000 6.646
'Neutron Data Booklet, Table 1.1-8, ILL Grenoble, France (2003) ISBN 0-9704143-7-4'
H H 0.0000 0.0000 -3.739
'Neutron Data Booklet, Table 1.1-8, ILL Grenoble, France (2003) ISBN 0-9704143-7-4'
O O 0.0000 0.0000 5.805
'Neutron Data Booklet, Table 1.1-8, ILL Grenoble, France (2003) ISBN 0-9704143-7-4'
P P 0.0000 0.0000 5.13
'Neutron Data Booklet, Table 1.1-8, ILL Grenoble, France (2003) ISBN 0-9704143-7-4'
Ir Ir 0.0000 0.0000 10.6
'Neutron Data Booklet, Table 1.1-8, ILL Grenoble, France (2003) ISBN 0-9704143-7-4'

_space_group_crystal_system      monoclinic
_space_group_IT_number           14
_space_group_name_H-M_alt        'P 21/c'
_space_group_name_Hall           '-P 2ybc'

_shelx_space_group_comment       
;
The symmetry employed for this shelxl refinement is uniquely defined
by the following loop, which should always be used as a source of
symmetry information in preference to the above space-group names.
They are only intended as comments.
;

loop_
_space_group_symop_operation_xyz
'x, y, z'
'-x, y+1/2, -z+1/2'
'-x, -y, -z'
'x, -y-1/2, z-1/2'

_cell_length_a                   16.639(9)
_cell_length_b                   10.593(5)
_cell_length_c                   15.698(8)
_cell_angle_alpha                90
_cell_angle_beta                 114.88(2)
_cell_angle_gamma                90
_cell_volume                     2510(2)
_cell_formula_units_Z            4
_cell_measurement_temperature    100(2)
_cell_measurement_reflns_used    550
_cell_measurement_theta_min      9.365
_cell_measurement_theta_max      84.244

_exptl_crystal_description       prismatic
_exptl_crystal_colour            'dark red'
_exptl_crystal_density_meas      'not measured'
_exptl_crystal_density_method    none
_exptl_crystal_density_diffrn    1.566
_exptl_crystal_F_000             1184
_exptl_transmission_factor_min   ?
_exptl_transmission_factor_max   ?
_exptl_crystal_size_max          ?
_exptl_crystal_size_mid          ?
_exptl_crystal_size_min          ?
_exptl_absorpt_coefficient_mu    0.036
_shelx_estimated_absorpt_T_min   ?
_shelx_estimated_absorpt_T_max   ?
_exptl_absorpt_correction_type   none
_exptl_absorpt_correction_T_min  ?
_exptl_absorpt_correction_T_max  ?
_exptl_absorpt_process_details   ?
_exptl_absorpt_special_details   ?

_diffrn_ambient_temperature      100(2)
_diffrn_radiation_type           neutron
_diffrn_radiation_wavelength_id  white-beam
_diffrn_source                   'spallation source'
_diffrn_measurement_device_type  'time-of-flight diffractometer'
_diffrn_measurement_method       'time-of-flight profile data'
_diffrn_detector                 'scintillation counters'
_diffrn_detector_area_resol_mean 0.33
_diffrn_detector_details         
;
Array of eleven flat square fiber-otpically coupled scintillator PSD 
with 64 x 64 pixels and active area of 192 x 192 mm each
(resolution: 0.33 by 0.33 pixels/mm)
;
_diffrn_reflns_number            8173
_diffrn_reflns_av_unetI/netI     0.0934
_diffrn_reflns_av_R_equivalents  ?
_diffrn_reflns_limit_h_min       -29
_diffrn_reflns_limit_h_max       50
_diffrn_reflns_limit_k_min       -23
_diffrn_reflns_limit_k_max       16
_diffrn_reflns_limit_l_min       -27
_diffrn_reflns_limit_l_max       25
_diffrn_reflns_theta_min         9.365
_diffrn_reflns_theta_max         84.244
_diffrn_reflns_theta_full        46.054
_diffrn_measured_fraction_theta_max 0.040
_diffrn_measured_fraction_theta_full 0.542
_diffrn_reflns_Laue_measured_fraction_max 0.040
_diffrn_reflns_Laue_measured_fraction_full 0.542
_diffrn_reflns_point_group_measured_fraction_max 0.040
_diffrn_reflns_point_group_measured_fraction_full 0.542
_reflns_number_total             8173
_reflns_number_gt                7878
_reflns_threshold_expression     'I > 2\s(I)'
_reflns_Friedel_coverage         0.000
_reflns_Friedel_fraction_max     .
_reflns_Friedel_fraction_full    .

_reflns_special_details          
;
 _reflns_Friedel_fraction is defined as the number of unique
 Friedel pairs measured divided by the number that would be
 possible theoretically, ignoring centric projections and
 systematic absences.
;

_computing_data_collection       SECI
_computing_cell_refinement       'SXD2001 (Gutmann, 2005)'
_computing_data_reduction        'SXD2001 (Gutmann, 2005)'
_computing_structure_solution    'SHELXS-97 (Sheldrick, 1990)'
_computing_structure_refinement  'SHELXL-2014/7 (Sheldrick, 2014)'
_computing_molecular_graphics    'Mercury 3.6, (CCDC 2015)'
_computing_publication_material  'Mercury 3.6, (CCDC 2015)'

_refine_special_details          
; Refinement of F^2^ against ALL unmerged Laue reflections.
R1=0.0994 for 4030 unique reflections after merging for Fourier. 
;
_refine_ls_structure_factor_coef Fsqd
_refine_ls_matrix_type           full
_refine_ls_weighting_scheme      calc
_refine_ls_weighting_details     
'w=1/[\s^2^(Fo^2^)+(0.2000P)^2^] where P=(Fo^2^+2Fc^2^)/3'
_atom_sites_solution_primary     direct
_atom_sites_solution_secondary   difmap
_atom_sites_solution_hydrogens   difmap
_refine_ls_hydrogen_treatment    refall
_refine_ls_extinction_method     'SHELXL-2014/7 (Sheldrick 2014'
_refine_ls_extinction_coef       0.00047(6)
_refine_ls_extinction_expression Fc^*^=kFc[1+0.001xFc^2^\l^3^/sin(2\q)]^-1/4^
_refine_ls_number_reflns         8173
_refine_ls_number_parameters     439
_refine_ls_number_restraints     0
_refine_ls_R_factor_all          0.1044
_refine_ls_R_factor_gt           0.1010
_refine_ls_wR_factor_ref         0.2555
_refine_ls_wR_factor_gt          0.2501
_refine_ls_goodness_of_fit_ref   1.101
_refine_ls_restrained_S_all      1.101
_refine_ls_shift/su_max          0.000
_refine_ls_shift/su_mean         0.000

loop_
_atom_site_label
_atom_site_type_symbol
_atom_site_fract_x
_atom_site_fract_y
_atom_site_fract_z
_atom_site_U_iso_or_equiv
_atom_site_adp_type
_atom_site_occupancy
_atom_site_site_symmetry_order
_atom_site_calc_flag
_atom_site_refinement_flags_posn
_atom_site_refinement_flags_adp
_atom_site_refinement_flags_occupancy
_atom_site_disorder_assembly
_atom_site_disorder_group
Ir1 Ir 0.77770(15) 0.0348(2) 0.07888(18) 0.0103(5) Uani 1 1 d . . . . .
H1 H 0.8651(7) 0.1152(13) 0.1404(10) 0.051(4) Uani 1 1 d . . . . .
H2 H 0.7998(12) 0.0993(15) 0.1770(10) 0.064(4) Uani 1 1 d . . . . .
P1 P 0.6893(3) 0.1893(5) -0.0161(4) 0.0079(9) Uani 1 1 d . . . . .
P2 P 0.8326(3) -0.1626(5) 0.1287(4) 0.0093(9) Uani 1 1 d . . . . .
O1 O 0.6156(3) 0.1151(4) -0.1112(3) 0.0093(8) Uani 1 1 d . . . . .
O2 O 0.7702(3) -0.2596(5) 0.0415(3) 0.0119(9) Uani 1 1 d . . . . .
C1 C 0.6936(2) -0.0704(4) -0.0327(3) 0.0085(7) Uani 1 1 d . . . . .
C2 C 0.6239(2) -0.0145(4) -0.1105(3) 0.0078(7) Uani 1 1 d . . . . .
C3 C 0.5636(2) -0.0855(4) -0.1858(3) 0.0096(7) Uani 1 1 d . . . . .
C4 C 0.5729(3) -0.2166(4) -0.1823(3) 0.0127(8) Uani 1 1 d . . . . .
C5 C 0.6417(2) -0.2781(4) -0.1065(3) 0.0114(8) Uani 1 1 d . . . . .
C6 C 0.7012(2) -0.2021(4) -0.0334(3) 0.0087(7) Uani 1 1 d . . . . .
H3 H 0.5110(6) -0.0392(10) -0.2441(7) 0.029(2) Uani 1 1 d . . . . .
H4 H 0.5266(6) -0.2741(10) -0.2394(7) 0.029(2) Uani 1 1 d . . . . .
H5 H 0.6490(6) -0.3785(9) -0.1060(8) 0.032(2) Uani 1 1 d . . . . .
C7 C 0.6121(3) 0.2719(4) 0.0235(3) 0.0124(8) Uani 1 1 d . . . . .
C8 C 0.5434(3) 0.3583(5) -0.0508(4) 0.0195(9) Uani 1 1 d . . . . .
C9 C 0.6658(4) 0.3487(6) 0.1132(4) 0.0321(14) Uani 1 1 d . . . . .
C10 C 0.5622(4) 0.1646(5) 0.0472(4) 0.0270(12) Uani 1 1 d . . . . .
C11 C 0.7421(2) 0.2929(4) -0.0749(3) 0.0121(8) Uani 1 1 d . . . . .
C12 C 0.6750(3) 0.3573(5) -0.1649(3) 0.0161(9) Uani 1 1 d . . . . .
C13 C 0.8024(3) 0.3912(5) -0.0051(4) 0.0280(12) Uani 1 1 d . . . . .
C14 C 0.8003(3) 0.2030(5) -0.1031(4) 0.0252(12) Uani 1 1 d . . . . .
C15 C 0.8124(3) -0.2313(5) 0.2278(3) 0.0167(9) Uani 1 1 d . . . . .
C16 C 0.8541(4) -0.1469(5) 0.3153(4) 0.0291(12) Uani 1 1 d . . . . .
C17 C 0.7104(3) -0.2289(6) 0.1934(5) 0.0319(13) Uani 1 1 d . . . . .
C18 C 0.8466(4) -0.3687(5) 0.2533(4) 0.0259(11) Uani 1 1 d . . . . .
C19 C 0.9447(2) -0.1994(4) 0.1336(3) 0.0129(8) Uani 1 1 d . . . . .
C20 C 1.0166(3) -0.1570(5) 0.2292(4) 0.0228(11) Uani 1 1 d . . . . .
C21 C 0.9518(3) -0.1198(5) 0.0548(4) 0.0220(11) Uani 1 1 d . . . . .
C22 C 0.9571(3) -0.3384(4) 0.1149(4) 0.0186(9) Uani 1 1 d . . . . .
H8A H 0.5733(8) 0.4451(13) -0.0618(9) 0.044(3) Uiso 1 1 d . . . . .
H8B H 0.4932(7) 0.3857(11) -0.0260(9) 0.038(2) Uiso 1 1 d . . . . .
H8C H 0.5090(7) 0.3104(12) -0.1181(9) 0.042(3) Uiso 1 1 d . . . . .
H9A H 0.6206(8) 0.3802(14) 0.1445(10) 0.050(3) Uiso 1 1 d . . . . .
H9B H 0.6969(9) 0.4274(15) 0.1007(11) 0.055(4) Uiso 1 1 d . . . . .
H9C H 0.7166(9) 0.2914(15) 0.1681(11) 0.056(4) Uiso 1 1 d . . . . .
H10A H 0.6072(9) 0.1020(14) 0.0994(11) 0.052(3) Uiso 1 1 d . . . . .
H10B H 0.5209(8) 0.1111(13) -0.0159(10) 0.048(3) Uiso 1 1 d . . . . .
H10C H 0.5164(8) 0.2067(13) 0.0734(10) 0.051(3) Uiso 1 1 d . . . . .
H12A H 0.6305(7) 0.2902(11) -0.2133(8) 0.035(2) Uiso 1 1 d . . . . .
H12B H 0.6353(8) 0.4280(12) -0.1503(9) 0.041(3) Uiso 1 1 d . . . . .
H12C H 0.7120(7) 0.4064(12) -0.1986(9) 0.039(3) Uiso 1 1 d . . . . .
H13A H 0.8463(8) 0.3507(13) 0.0615(10) 0.049(3) Uiso 1 1 d . . . . .
H13B H 0.8429(8) 0.4351(13) -0.0348(10) 0.049(3) Uiso 1 1 d . . . . .
H13C H 0.7640(9) 0.4663(15) 0.0098(11) 0.053(3) Uiso 1 1 d . . . . .
H14A H 0.7594(8) 0.1274(13) -0.1513(10) 0.046(3) Uiso 1 1 d . . . . .
H14B H 0.8323(8) 0.2566(13) -0.1388(10) 0.045(3) Uiso 1 1 d . . . . .
H14C H 0.8506(8) 0.1559(13) -0.0436(9) 0.045(3) Uiso 1 1 d . . . . .
H16A H 0.9253(9) -0.1481(14) 0.3468(11) 0.055(3) Uiso 1 1 d . . . . .
H16B H 0.8303(10) -0.1765(16) 0.3659(12) 0.061(4) Uiso 1 1 d . . . . .
H16C H 0.8372(9) -0.0489(15) 0.2989(11) 0.056(4) Uiso 1 1 d . . . . .
H17A H 0.6946(9) -0.2638(14) 0.2493(11) 0.054(3) Uiso 1 1 d . . . . .
H17B H 0.6842(10) -0.1377(16) 0.1739(11) 0.059(4) Uiso 1 1 d . . . . .
H17C H 0.6766(9) -0.2867(14) 0.1320(11) 0.051(3) Uiso 1 1 d . . . . .
H18A H 0.9189(9) -0.3747(13) 0.2864(10) 0.050(3) Uiso 1 1 d . . . . .
H18B H 0.8213(9) -0.4045(15) 0.3028(12) 0.059(4) Uiso 1 1 d . . . . .
H18C H 0.8216(8) -0.4295(13) 0.1923(10) 0.046(3) Uiso 1 1 d . . . . .
H20A H 1.0047(7) -0.0632(12) 0.2469(9) 0.041(3) Uiso 1 1 d . . . . .
H20B H 1.0209(8) -0.2209(13) 0.2865(10) 0.045(3) Uiso 1 1 d . . . . .
H20C H 1.0811(8) -0.1583(12) 0.2266(9) 0.043(3) Uiso 1 1 d . . . . .
H21A H 0.9482(7) -0.0179(12) 0.0683(9) 0.041(3) Uiso 1 1 d . . . . .
H21B H 0.8995(8) -0.1411(13) -0.0129(9) 0.043(3) Uiso 1 1 d . . . . .
H21C H 1.0148(7) -0.1380(12) 0.0528(9) 0.041(3) Uiso 1 1 d . . . . .
H22A H 0.9082(7) -0.3683(12) 0.0457(9) 0.041(3) Uiso 1 1 d . . . . .
H22B H 1.0220(7) -0.3517(12) 0.1154(9) 0.043(3) Uiso 1 1 d . . . . .
H22C H 0.9539(10) -0.4011(15) 0.1680(12) 0.061(4) Uiso 1 1 d . . . . .

loop_
_atom_site_aniso_label
_atom_site_aniso_U_11
_atom_site_aniso_U_22
_atom_site_aniso_U_33
_atom_site_aniso_U_23
_atom_site_aniso_U_13
_atom_site_aniso_U_12
Ir1 0.0103(9) 0.0092(12) 0.0086(12) -0.0016(8) 0.0012(8) 0.0001(8)
H1 0.031(5) 0.040(7) 0.055(9) -0.013(6) -0.007(5) -0.012(5)
H2 0.107(12) 0.062(10) 0.026(7) -0.001(6) 0.031(7) 0.033(9)
P1 0.0080(19) 0.005(2) 0.008(2) -0.0028(16) 0.0005(16) -0.0006(15)
P2 0.0079(18) 0.008(2) 0.008(2) -0.0004(17) -0.0003(16) -0.0010(16)
O1 0.0104(17) 0.0046(19) 0.010(2) -0.0008(14) 0.0010(15) -0.0018(14)
O2 0.0096(18) 0.008(2) 0.012(2) -0.0008(15) -0.0012(15) 0.0019(15)
C1 0.0076(14) 0.0061(17) 0.0085(19) -0.0003(13) 0.0002(12) -0.0012(13)
C2 0.0072(14) 0.0067(18) 0.0079(18) 0.0007(13) 0.0014(12) 0.0005(12)
C3 0.0082(14) 0.0090(19) 0.0079(19) -0.0035(13) -0.0001(13) -0.0024(13)
C4 0.0108(16) 0.011(2) 0.015(2) -0.0027(15) 0.0035(14) -0.0032(14)
C5 0.0101(15) 0.0072(19) 0.015(2) -0.0027(14) 0.0032(14) -0.0021(14)
C6 0.0079(14) 0.0079(18) 0.0082(18) -0.0025(13) 0.0013(12) -0.0007(13)
H3 0.025(4) 0.034(6) 0.014(5) 0.002(4) -0.003(3) 0.008(4)
H4 0.024(4) 0.028(5) 0.025(5) -0.010(4) -0.001(4) -0.005(4)
H5 0.033(5) 0.007(4) 0.047(7) -0.008(4) 0.007(4) -0.003(3)
C7 0.0165(17) 0.013(2) 0.009(2) -0.0002(14) 0.0067(14) 0.0043(15)
C8 0.020(2) 0.019(2) 0.021(3) 0.0034(18) 0.0099(17) 0.0107(18)
C9 0.031(2) 0.036(3) 0.019(3) -0.020(2) 0.000(2) 0.008(2)
C10 0.033(2) 0.019(3) 0.040(3) 0.005(2) 0.026(2) 0.000(2)
C11 0.0092(15) 0.012(2) 0.014(2) 0.0014(14) 0.0041(14) -0.0019(14)
C12 0.0132(17) 0.019(2) 0.013(2) 0.0060(16) 0.0022(14) 0.0001(16)
C13 0.027(2) 0.019(3) 0.024(3) 0.003(2) -0.002(2) -0.015(2)
C14 0.019(2) 0.025(3) 0.040(3) 0.005(2) 0.021(2) 0.0073(19)
C15 0.023(2) 0.017(2) 0.012(2) 0.0024(16) 0.0096(16) 0.0021(17)
C16 0.052(3) 0.019(3) 0.016(3) -0.002(2) 0.014(2) 0.003(2)
C17 0.023(2) 0.039(4) 0.039(4) 0.007(3) 0.019(2) -0.003(2)
C18 0.039(3) 0.013(2) 0.022(3) 0.0067(19) 0.009(2) 0.000(2)
C19 0.0081(15) 0.012(2) 0.016(2) 0.0010(15) 0.0031(14) 0.0008(14)
C20 0.0121(18) 0.023(3) 0.023(3) -0.006(2) -0.0024(16) 0.0006(17)
C21 0.020(2) 0.024(3) 0.028(3) 0.012(2) 0.016(2) 0.0047(18)
C22 0.0156(18) 0.010(2) 0.029(3) -0.0020(18) 0.0082(17) 0.0035(16)

_geom_special_details            
;
 All esds (except the esd in the dihedral angle between two l.s. planes)
 are estimated using the full covariance matrix.  The cell esds are taken
 into account individually in the estimation of esds in distances, angles
 and torsion angles; correlations between esds in cell parameters are only
 used when they are defined by crystal symmetry.  An approximate (isotropic)
 treatment of cell esds is used for estimating esds involving l.s. planes.
;

loop_
_geom_bond_atom_site_label_1
_geom_bond_atom_site_label_2
_geom_bond_distance
_geom_bond_site_symmetry_2
_geom_bond_publ_flag
Ir1 H2 1.581(14) . ?
Ir1 H1 1.609(11) . ?
Ir1 C1 2.051(5) . ?
Ir1 P2 2.284(6) . ?
Ir1 P1 2.285(6) . ?
P1 O1 1.678(6) . ?
P1 C7 1.864(6) . ?
P1 C11 1.873(7) . ?
P2 O2 1.677(7) . ?
P2 C15 1.872(7) . ?
P2 C19 1.875(6) . ?
O1 C2 1.379(6) . ?
O2 C6 1.392(6) . ?
C1 C6 1.401(6) . ?
C1 C2 1.412(5) . ?
C2 C3 1.405(5) . ?
C3 H3 1.081(10) . ?
C3 C4 1.396(6) . ?
C4 H4 1.090(10) . ?
C4 C5 1.416(6) . ?
C5 H5 1.070(10) . ?
C5 C6 1.411(6) . ?
C7 C10 1.542(6) . ?
C7 C8 1.544(6) . ?
C7 C9 1.544(7) . ?
C8 H8B 1.099(13) . ?
C8 H8C 1.093(15) . ?
C8 H8A 1.093(15) . ?
C9 H9B 1.04(2) . ?
C9 H9C 1.102(17) . ?
C9 H9A 1.108(16) . ?
C10 H10A 1.075(17) . ?
C10 H10B 1.096(17) . ?
C10 H10C 1.102(16) . ?
C11 C13 1.539(6) . ?
C11 C12 1.543(6) . ?
C11 C14 1.551(6) . ?
C12 H12A 1.075(13) . ?
C12 H12B 1.084(14) . ?
C12 H12C 1.097(14) . ?
C13 H13B 1.073(16) . ?
C13 H13A 1.080(16) . ?
C13 H13C 1.106(18) . ?
C14 H14B 1.082(15) . ?
C14 H14C 1.079(15) . ?
C14 H14A 1.115(16) . ?
C15 C16 1.538(7) . ?
C15 C17 1.549(7) . ?
C15 C18 1.553(7) . ?
C16 H16B 1.07(2) . ?
C16 H16A 1.076(16) . ?
C16 H16C 1.079(19) . ?
C17 H17B 1.05(2) . ?
C17 H17C 1.079(18) . ?
C17 H17A 1.083(18) . ?
C18 H18C 1.082(16) . ?
C18 H18B 1.095(19) . ?
C18 H18A 1.093(15) . ?
C19 C22 1.533(6) . ?
C19 C21 1.542(7) . ?
C19 C20 1.542(6) . ?
C20 H20A 1.072(15) . ?
C20 H20C 1.091(13) . ?
C20 H20B 1.104(16) . ?
C21 H21B 1.077(15) . ?
C21 H21C 1.080(13) . ?
C21 H21A 1.107(15) . ?
C22 H22B 1.086(13) . ?
C22 H22C 1.084(19) . ?
C22 H22A 1.095(14) . ?

loop_
_geom_angle_atom_site_label_1
_geom_angle_atom_site_label_2
_geom_angle_atom_site_label_3
_geom_angle
_geom_angle_site_symmetry_1
_geom_angle_site_symmetry_3
_geom_angle_publ_flag
H2 Ir1 H1 53.5(9) . . ?
H2 Ir1 C1 149.6(7) . . ?
H1 Ir1 C1 156.9(6) . . ?
H2 Ir1 P2 99.6(6) . . ?
H1 Ir1 P2 98.6(5) . . ?
C1 Ir1 P2 79.99(19) . . ?
H2 Ir1 P1 98.5(6) . . ?
H1 Ir1 P1 100.5(5) . . ?
C1 Ir1 P1 79.13(18) . . ?
P2 Ir1 P1 159.1(2) . . ?
O1 P1 C7 99.6(3) . . ?
O1 P1 C11 98.9(3) . . ?
C7 P1 C11 114.9(3) . . ?
O1 P1 Ir1 105.9(3) . . ?
C7 P1 Ir1 117.6(3) . . ?
C11 P1 Ir1 115.8(3) . . ?
O2 P2 C15 100.0(3) . . ?
O2 P2 C19 99.8(3) . . ?
C15 P2 C19 114.1(3) . . ?
O2 P2 Ir1 105.1(3) . . ?
C15 P2 Ir1 117.0(3) . . ?
C19 P2 Ir1 116.9(3) . . ?
C2 O1 P1 115.2(4) . . ?
C6 O2 P2 115.4(4) . . ?
C6 C1 C2 117.1(3) . . ?
C6 C1 Ir1 121.0(3) . . ?
C2 C1 Ir1 121.8(3) . . ?
O1 C2 C3 119.5(4) . . ?
O1 C2 C1 117.9(4) . . ?
C3 C2 C1 122.6(4) . . ?
H3 C3 C4 121.4(7) . . ?
H3 C3 C2 120.5(7) . . ?
C4 C3 C2 118.1(4) . . ?
H4 C4 C3 119.7(7) . . ?
H4 C4 C5 118.4(7) . . ?
C3 C4 C5 121.9(4) . . ?
H5 C5 C6 121.5(7) . . ?
H5 C5 C4 120.9(7) . . ?
C6 C5 C4 117.6(4) . . ?
O2 C6 C1 118.4(4) . . ?
O2 C6 C5 119.0(4) . . ?
C1 C6 C5 122.6(4) . . ?
C10 C7 C8 108.4(4) . . ?
C10 C7 C9 109.4(4) . . ?
C8 C7 C9 109.7(4) . . ?
C10 C7 P1 104.5(3) . . ?
C8 C7 P1 115.0(3) . . ?
C9 C7 P1 109.6(3) . . ?
H8B C8 H8C 107.3(9) . . ?
H8B C8 H8A 107.4(10) . . ?
H8C C8 H8A 109.0(10) . . ?
H8B C8 C7 108.8(7) . . ?
H8C C8 C7 112.0(8) . . ?
H8A C8 C7 112.1(7) . . ?
H9B C9 H9C 108.0(12) . . ?
H9B C9 H9A 109.0(12) . . ?
H9C C9 H9A 105.0(12) . . ?
H9B C9 C7 113.1(10) . . ?
H9C C9 C7 112.5(9) . . ?
H9A C9 C7 108.9(8) . . ?
H10A C10 H10B 110.0(12) . . ?
H10A C10 H10C 109.5(12) . . ?
H10B C10 H10C 106.0(11) . . ?
H10A C10 C7 111.5(9) . . ?
H10B C10 C7 111.1(8) . . ?
H10C C10 C7 108.6(8) . . ?
C13 C11 C12 110.9(4) . . ?
C13 C11 C14 108.7(4) . . ?
C12 C11 C14 108.0(4) . . ?
C13 C11 P1 110.2(4) . . ?
C12 C11 P1 113.7(3) . . ?
C14 C11 P1 105.0(3) . . ?
H12A C12 H12B 107.8(9) . . ?
H12A C12 H12C 109.4(10) . . ?
H12B C12 H12C 106.8(10) . . ?
H12A C12 C11 111.9(7) . . ?
H12B C12 C11 112.5(8) . . ?
H12C C12 C11 108.3(7) . . ?
H13B C13 H13A 107.5(11) . . ?
H13B C13 H13C 107.7(11) . . ?
H13A C13 H13C 107.3(12) . . ?
H13B C13 C11 108.9(9) . . ?
H13A C13 C11 113.2(9) . . ?
H13C C13 C11 112.0(8) . . ?
H14B C14 H14C 108.6(10) . . ?
H14B C14 H14A 108.6(11) . . ?
H14C C14 H14A 106.6(11) . . ?
H14B C14 C11 109.1(8) . . ?
H14C C14 C11 112.8(8) . . ?
H14A C14 C11 111.0(7) . . ?
C16 C15 C17 108.6(5) . . ?
C16 C15 C18 109.6(4) . . ?
C17 C15 C18 109.5(4) . . ?
C16 C15 P2 110.2(4) . . ?
C17 C15 P2 104.9(4) . . ?
C18 C15 P2 113.9(4) . . ?
H16B C16 H16A 109.6(12) . . ?
H16B C16 H16C 108.5(12) . . ?
H16A C16 H16C 104.3(12) . . ?
H16B C16 C15 108.9(9) . . ?
H16A C16 C15 113.6(9) . . ?
H16C C16 C15 111.9(9) . . ?
H17B C17 H17C 105.3(12) . . ?
H17B C17 H17A 109.7(12) . . ?
H17C C17 H17A 108.5(12) . . ?
H17B C17 C15 112.1(9) . . ?
H17C C17 C15 112.7(9) . . ?
H17A C17 C15 108.5(9) . . ?
H18C C18 H18B 107.7(11) . . ?
H18C C18 H18A 108.7(11) . . ?
H18B C18 H18A 108.5(11) . . ?
H18C C18 C15 111.5(8) . . ?
H18B C18 C15 107.4(9) . . ?
H18A C18 C15 112.8(8) . . ?
C22 C19 C21 108.1(4) . . ?
C22 C19 C20 110.8(4) . . ?
C21 C19 C20 109.4(4) . . ?
C22 C19 P2 113.8(3) . . ?
C21 C19 P2 105.3(3) . . ?
C20 C19 P2 109.3(4) . . ?
H20A C20 H20C 108.3(10) . . ?
H20A C20 H20B 108.2(11) . . ?
H20C C20 H20B 107.3(10) . . ?
H20A C20 C19 111.7(7) . . ?
H20C C20 C19 109.4(8) . . ?
H20B C20 C19 111.8(7) . . ?
H21B C21 H21C 109.0(11) . . ?
H21B C21 H21A 107.9(10) . . ?
H21C C21 H21A 108.1(10) . . ?
H21B C21 C19 112.0(8) . . ?
H21C C21 C19 109.3(8) . . ?
H21A C21 C19 110.5(8) . . ?
H22B C22 H22C 106.6(11) . . ?
H22B C22 H22A 106.9(10) . . ?
H22C C22 H22A 109.3(11) . . ?
H22B C22 C19 109.7(8) . . ?
H22C C22 C19 112.8(9) . . ?
H22A C22 C19 111.3(7) . . ?

_refine_diff_density_max         1.980
_refine_diff_density_min         -2.271
_refine_diff_density_rms         0.386

_shelx_res_file                  
;

    irh2_100_li.res created by SHELXL-2014/7


TITL irh2 in P2(1)/c li int at 100K
CELL  1.20000  16.6391  10.5930  15.6979   90.000  114.876   90.000
ZERR     4.00   0.0090   0.0050   0.0080    0.000    0.020    0.000
LATT   1
SYMM  - X, 1/2 + Y, 1/2 - Z
NEUT
SFAC  C    H    O    P    IR
UNIT  88 164 8 8 4

MERG   0
FMAP  -2
PLAN   10
ACTA
BOND   $H
LIST   3
L.S.  8
RTAB dist H1 H2

omit    5  -1  -5
omit   -5  -7   0
omit   -2  -2  -7
omit    1  -5   1
omit    2  -8   1
omit   -4  -6  -1
omit   -2  -2  -4
omit   10  -2  -9
omit   12  -2 -12
omit  -14  -6  -7
omit   -2  -3   0
omit   -1  -1  -2
omit   -6  -9   0
omit   -5  -8  -1
omit   -2   3 -11
omit  -15   0 -12
omit    3  -3   6
omit   -4  -5   2
omit   -8 -10  -1
omit    2  -9   2
omit   -2  -2  -3
omit   -3  -3  -5
omit   -4  -5  -1
omit   16  -3 -18
omit   -1  -1  -4
omit   -8  -8 -13
omit   -5  -8   0
omit   -5  -5 -10
omit   -2  -2  -5
omit    3  -1   2
omit    4   1  -2
omit   -2  -2   2
omit   -1  -1   0

WGHT    0.200000
EXTI    0.000468
BASF   1.22294   1.87663   2.30483   2.01585   1.00000
FVAR       0.11686
IR1   5    0.777702    0.034771    0.078884    11.00000    0.01028    0.00918 =
         0.00858   -0.00163    0.00122    0.00015
H1    2    0.865050    0.115186    0.140370    11.00000    0.03140    0.04048 =
         0.05501   -0.01327   -0.00720   -0.01208
H2    2    0.799828    0.099330    0.177025    11.00000    0.10688    0.06179 =
         0.02628   -0.00147    0.03052    0.03268
P1    4    0.689350    0.189344   -0.016068    11.00000    0.00796    0.00492 =
         0.00793   -0.00277    0.00053   -0.00063
P2    4    0.832633   -0.162565    0.128693    11.00000    0.00792    0.00795 =
         0.00827   -0.00041   -0.00030   -0.00099
O1    3    0.615553    0.115082   -0.111216    11.00000    0.01040    0.00460 =
         0.00959   -0.00081    0.00102   -0.00184
O2    3    0.770249   -0.259604    0.041549    11.00000    0.00964    0.00823 =
         0.01203   -0.00076   -0.00117    0.00186
C1    1    0.693588   -0.070427   -0.032731    11.00000    0.00756    0.00607 =
         0.00848   -0.00035    0.00021   -0.00117
C2    1    0.623949   -0.014458   -0.110500    11.00000    0.00716    0.00667 =
         0.00786    0.00073    0.00142    0.00052
C3    1    0.563579   -0.085457   -0.185800    11.00000    0.00821    0.00900 =
         0.00786   -0.00347   -0.00012   -0.00243
C4    1    0.572930   -0.216563   -0.182346    11.00000    0.01077    0.01067 =
         0.01464   -0.00272    0.00348   -0.00324
C5    1    0.641682   -0.278111   -0.106543    11.00000    0.01010    0.00723 =
         0.01476   -0.00266    0.00322   -0.00214
C6    1    0.701198   -0.202071   -0.033356    11.00000    0.00790    0.00794 =
         0.00822   -0.00246    0.00134   -0.00068
H3    2    0.511028   -0.039238   -0.244123    11.00000    0.02537    0.03417 =
         0.01423    0.00221   -0.00345    0.00849
H4    2    0.526607   -0.274069   -0.239435    11.00000    0.02380    0.02760 =
         0.02471   -0.01044   -0.00062   -0.00540
H5    2    0.648998   -0.378489   -0.105964    11.00000    0.03301    0.00724 =
         0.04674   -0.00839    0.00689   -0.00272
C7    1    0.612106    0.271905    0.023485    11.00000    0.01654    0.01281 =
         0.00917   -0.00021    0.00670    0.00427
C8    1    0.543380    0.358318   -0.050771    11.00000    0.01993    0.01930 =
         0.02059    0.00341    0.00991    0.01066
C9    1    0.665774    0.348704    0.113168    11.00000    0.03103    0.03616 =
         0.01881   -0.02020    0.00046    0.00820
C10   1    0.562234    0.164579    0.047168    11.00000    0.03311    0.01913 =
         0.04007    0.00531    0.02639   -0.00004
C11   1    0.742065    0.292931   -0.074892    11.00000    0.00924    0.01172 =
         0.01449    0.00139    0.00414   -0.00188
C12   1    0.674975    0.357322   -0.164923    11.00000    0.01318    0.01886 =
         0.01282    0.00603    0.00223    0.00014
C13   1    0.802413    0.391190   -0.005071    11.00000    0.02706    0.01929 =
         0.02447    0.00274   -0.00213   -0.01459
C14   1    0.800302    0.202962   -0.103099    11.00000    0.01888    0.02542 =
         0.04049    0.00524    0.02134    0.00729
C15   1    0.812381   -0.231290    0.227803    11.00000    0.02279    0.01742 =
         0.01207    0.00238    0.00956    0.00215
C16   1    0.854056   -0.146940    0.315311    11.00000    0.05186    0.01939 =
         0.01566   -0.00196    0.01387    0.00293
C17   1    0.710447   -0.228945    0.193407    11.00000    0.02301    0.03941 =
         0.03899    0.00742    0.01851   -0.00274
C18   1    0.846552   -0.368726    0.253338    11.00000    0.03899    0.01278 =
         0.02210    0.00667    0.00918    0.00025
C19   1    0.944709   -0.199376    0.133595    11.00000    0.00807    0.01213 =
         0.01627    0.00096    0.00308    0.00078
C20   1    1.016633   -0.156968    0.229238    11.00000    0.01207    0.02297 =
         0.02321   -0.00588   -0.00242    0.00060
C21   1    0.951832   -0.119792    0.054823    11.00000    0.02024    0.02379 =
         0.02838    0.01214    0.01636    0.00471
C22   1    0.957117   -0.338421    0.114938    11.00000    0.01563    0.01049 =
         0.02856   -0.00205    0.00820    0.00353
H8A   2    0.573263    0.445128   -0.061802    11.00000    0.04443
H8B   2    0.493154    0.385702   -0.026001    11.00000    0.03830
H8C   2    0.508966    0.310390   -0.118126    11.00000    0.04158
H9A   2    0.620640    0.380206    0.144452    11.00000    0.05017
H9B   2    0.696931    0.427426    0.100663    11.00000    0.05538
H9C   2    0.716611    0.291402    0.168085    11.00000    0.05600
H10A  2    0.607223    0.102009    0.099443    11.00000    0.05212
H10B  2    0.520881    0.111083   -0.015883    11.00000    0.04799
H10C  2    0.516372    0.206664    0.073409    11.00000    0.05057
H12A  2    0.630475    0.290232   -0.213275    11.00000    0.03529
H12B  2    0.635341    0.427987   -0.150344    11.00000    0.04105
H12C  2    0.712043    0.406384   -0.198567    11.00000    0.03933
H13A  2    0.846264    0.350733    0.061472    11.00000    0.04874
H13B  2    0.842851    0.435082   -0.034809    11.00000    0.04890
H13C  2    0.763950    0.466287    0.009772    11.00000    0.05313
H14A  2    0.759393    0.127355   -0.151303    11.00000    0.04577
H14B  2    0.832280    0.256601   -0.138817    11.00000    0.04548
H14C  2    0.850625    0.155935   -0.043604    11.00000    0.04512
H16A  2    0.925302   -0.148095    0.346801    11.00000    0.05471
H16B  2    0.830296   -0.176525    0.365892    11.00000    0.06084
H16C  2    0.837167   -0.048858    0.298941    11.00000    0.05618
H17A  2    0.694594   -0.263801    0.249350    11.00000    0.05414
H17B  2    0.684225   -0.137689    0.173856    11.00000    0.05936
H17C  2    0.676592   -0.286717    0.131989    11.00000    0.05106
H18A  2    0.918858   -0.374721    0.286448    11.00000    0.04959
H18B  2    0.821267   -0.404540    0.302803    11.00000    0.05861
H18C  2    0.821647   -0.429528    0.192275    11.00000    0.04614
H20A  2    1.004692   -0.063184    0.246934    11.00000    0.04074
H20B  2    1.020858   -0.220884    0.286524    11.00000    0.04489
H20C  2    1.081120   -0.158286    0.226576    11.00000    0.04313
H21A  2    0.948228   -0.017889    0.068334    11.00000    0.04078
H21B  2    0.899485   -0.141081   -0.012896    11.00000    0.04323
H21C  2    1.014849   -0.137977    0.052752    11.00000    0.04125
H22A  2    0.908245   -0.368273    0.045705    11.00000    0.04069
H22B  2    1.022028   -0.351735    0.115392    11.00000    0.04310
H22C  2    0.953918   -0.401115    0.168040    11.00000    0.06150
HKLF    2

REM  irh2 in P2(1)/c li int at 100K
REM R1 =  0.1010 for    7878 Fo > 4sig(Fo)  and  0.1044 for all    8173 data
REM    439 parameters refined using      0 restraints

END

WGHT      0.1995     28.3931

REM Highest difference peak  1.980,  deepest hole -2.271,  1-sigma level  0.386
Q1    1   0.9186 -0.4005  0.1431  11.00000  0.05   -2.09
Q2    1   0.5503  0.2056  0.0731  11.00000  0.05    1.98
Q3    1   0.6216  0.4202  0.1186  11.00000  0.05   -1.75
Q4    1   0.9314 -0.3359  0.2495  11.00000  0.05   -1.73
Q5    1   0.5003  0.2073  0.0995  11.00000  0.05    1.67
Q6    1   0.6590 -0.2204  0.1212  11.00000  0.05   -1.63
Q7    1   0.6386  0.5011  0.1695  11.00000  0.05   -1.59
Q8    1   0.8655  0.2082 -0.0087  11.00000  0.05   -1.58
Q9    1   0.8188  0.3379  0.0219  11.00000  0.05    1.50
Q10   1   0.6196  0.4444 -0.1057  11.00000  0.05    1.50
;
_shelx_res_checksum              76842
####################################################################### 
# 
# This file contains crystal structure data downloaded from the 
# Cambridge Structural Database (CSD) hosted by the Cambridge 
# Crystallographic Data Centre (CCDC).
# 
# Full information about CCDC data access policies and citation 
# guidelines are available at http://www.ccdc.cam.ac.uk/access/V1 
# 
# Audit and citation data items may have been added by the CCDC. 
# Please retain this information to preserve the provenance of 
# this file and to allow appropriate attribution of the data. 
# 
#######################################################################

data_irh2_295_li
_database_code_depnum_ccdc_archive 'CCDC 2262958'
loop_
_audit_author_name
_audit_author_address
'Silvia Capelli'
;UKRI, STFC, ISIS Neutron and Muon Source, Rutherford Appleton Laboratory 
United Kingdom
;
_audit_update_record             
;
2023-05-15 deposited with the CCDC.	2023-10-13 downloaded from the CCDC.
;

_audit_creation_method           SHELXL-2014/7
_shelx_SHELXL_version_number     2014/7
_chemical_name_systematic        ?
_chemical_name_common            '[2,6-(tBu2PO)2-C6H3]IrH2'
_chemical_melting_point          ?
_chemical_formula_moiety         ?
_chemical_formula_sum            'C22 H41 Ir O2 P2'
_chemical_formula_weight         591.69

loop_
_atom_type_symbol
_atom_type_description
_atom_type_scat_dispersion_real
_atom_type_scat_dispersion_imag
_atom_type_scat_length_neutron
_atom_type_scat_source
C C 0.0000 0.0000 6.646
'Neutron Data Booklet, Table 1.1-8, ILL Grenoble, France (2003) ISBN 0-9704143-7-4'
H H 0.0000 0.0000 -3.739
'Neutron Data Booklet, Table 1.1-8, ILL Grenoble, France (2003) ISBN 0-9704143-7-4'
O O 0.0000 0.0000 5.805
'Neutron Data Booklet, Table 1.1-8, ILL Grenoble, France (2003) ISBN 0-9704143-7-4'
P P 0.0000 0.0000 5.13
'Neutron Data Booklet, Table 1.1-8, ILL Grenoble, France (2003) ISBN 0-9704143-7-4'
Ir Ir 0.0000 0.0000 10.6
'Neutron Data Booklet, Table 1.1-8, ILL Grenoble, France (2003) ISBN 0-9704143-7-4'

_space_group_crystal_system      monoclinic
_space_group_IT_number           14
_space_group_name_H-M_alt        'P 21/c'
_space_group_name_Hall           '-P 2ybc'

_shelx_space_group_comment       
;
The symmetry employed for this shelxl refinement is uniquely defined
by the following loop, which should always be used as a source of
symmetry information in preference to the above space-group names.
They are only intended as comments.
;

loop_
_space_group_symop_operation_xyz
'x, y, z'
'-x, y+1/2, -z+1/2'
'-x, -y, -z'
'x, -y-1/2, z-1/2'

_cell_length_a                   16.607(9)
_cell_length_b                   10.791(5)
_cell_length_c                   15.985(8)
_cell_angle_alpha                90
_cell_angle_beta                 115.07(2)
_cell_angle_gamma                90
_cell_volume                     2595(2)
_cell_formula_units_Z            4
_cell_measurement_temperature    295(2)
_cell_measurement_reflns_used    550
_cell_measurement_theta_min      8.895
_cell_measurement_theta_max      83.425

_exptl_crystal_description       prismatic
_exptl_crystal_colour            'dark red'
_exptl_crystal_density_meas      'not measured'
_exptl_crystal_density_method    none
_exptl_crystal_density_diffrn    1.515
_exptl_crystal_F_000             1184
_exptl_transmission_factor_min   ?
_exptl_transmission_factor_max   ?
_exptl_crystal_size_max          ?
_exptl_crystal_size_mid          ?
_exptl_crystal_size_min          ?
_exptl_absorpt_coefficient_mu    0.034
_shelx_estimated_absorpt_T_min   ?
_shelx_estimated_absorpt_T_max   ?
_exptl_absorpt_correction_type   none
_exptl_absorpt_correction_T_min  ?
_exptl_absorpt_correction_T_max  ?
_exptl_absorpt_process_details   ?
_exptl_absorpt_special_details   ?

_diffrn_ambient_temperature      295(2)
_diffrn_radiation_type           neutron
_diffrn_radiation_wavelength_id  white-beam
_diffrn_source                   'spallation source'
_diffrn_measurement_device_type  'time-of-flight diffractometer'
_diffrn_measurement_method       'time-of-flight profile data'
_diffrn_detector                 'scintillation counters'
_diffrn_detector_area_resol_mean 0.33
_diffrn_detector_details         
;
Array of eleven flat square fiber-otpically coupled scintillator PSD 
with 64 x 64 pixels and active area of 192 x 192 mm each
(resolution: 0.33 by 0.33 pixels/mm)
;
_diffrn_reflns_number            4091
_diffrn_reflns_av_unetI/netI     0.0614
_diffrn_reflns_av_R_equivalents  ?
_diffrn_reflns_limit_h_min       -50
_diffrn_reflns_limit_h_max       22
_diffrn_reflns_limit_k_min       -15
_diffrn_reflns_limit_k_max       10
_diffrn_reflns_limit_l_min       -25
_diffrn_reflns_limit_l_max       17
_diffrn_reflns_theta_min         8.895
_diffrn_reflns_theta_max         83.425
_diffrn_reflns_theta_full        46.054
_diffrn_measured_fraction_theta_max 0.023
_diffrn_measured_fraction_theta_full 0.368
_diffrn_reflns_Laue_measured_fraction_max 0.023
_diffrn_reflns_Laue_measured_fraction_full 0.368
_diffrn_reflns_point_group_measured_fraction_max 0.023
_diffrn_reflns_point_group_measured_fraction_full 0.368
_reflns_number_total             4091
_reflns_number_gt                4015
_reflns_threshold_expression     'I > 2\s(I)'
_reflns_Friedel_coverage         0.000
_reflns_Friedel_fraction_max     .
_reflns_Friedel_fraction_full    .

_reflns_special_details          
;
 _reflns_Friedel_fraction is defined as the number of unique
 Friedel pairs measured divided by the number that would be
 possible theoretically, ignoring centric projections and
 systematic absences.
;

_computing_data_collection       SECI
_computing_cell_refinement       'SXD2001 (Gutmann, 2005)'
_computing_data_reduction        'SXD2001 (Gutmann, 2005)'
_computing_structure_solution    'SHELXS-97 (Sheldrick, 1990)'
_computing_structure_refinement  'SHELXL-2014/7 (Sheldrick, 2014)'
_computing_molecular_graphics    'Mercury 3.6, (CCDC 2015)'
_computing_publication_material  'Mercury 3.6, (CCDC 2015)'

_refine_special_details          
; Refinement of F^2^ against ALL unmerged Laue reflections.
R1=0.1246 for 1824 unique reflections after merging for Fourier. 
;
_refine_ls_structure_factor_coef Fsqd
_refine_ls_matrix_type           full
_refine_ls_weighting_scheme      calc
_refine_ls_weighting_details     
'w=1/[\s^2^(Fo^2^)+(0.2000P)^2^] where P=(Fo^2^+2Fc^2^)/3'
_atom_sites_solution_primary     direct
_atom_sites_solution_secondary   difmap
_atom_sites_solution_hydrogens   difmap
_refine_ls_hydrogen_treatment    refall
_refine_ls_extinction_method     'SHELXL-2014/7 (Sheldrick 2014'
_refine_ls_extinction_coef       0.0021(3)
_refine_ls_extinction_expression Fc^*^=kFc[1+0.001xFc^2^\l^3^/sin(2\q)]^-1/4^
_refine_ls_number_reflns         4091
_refine_ls_number_parameters     439
_refine_ls_number_restraints     0
_refine_ls_R_factor_all          0.1260
_refine_ls_R_factor_gt           0.1241
_refine_ls_wR_factor_ref         0.3096
_refine_ls_wR_factor_gt          0.3070
_refine_ls_goodness_of_fit_ref   1.469
_refine_ls_restrained_S_all      1.469
_refine_ls_shift/su_max          0.004
_refine_ls_shift/su_mean         0.000

loop_
_atom_site_label
_atom_site_type_symbol
_atom_site_fract_x
_atom_site_fract_y
_atom_site_fract_z
_atom_site_U_iso_or_equiv
_atom_site_adp_type
_atom_site_occupancy
_atom_site_site_symmetry_order
_atom_site_calc_flag
_atom_site_refinement_flags_posn
_atom_site_refinement_flags_adp
_atom_site_refinement_flags_occupancy
_atom_site_disorder_assembly
_atom_site_disorder_group
Ir1 Ir 0.7788(4) 0.0418(6) 0.0778(4) 0.0411(17) Uani 1 1 d . . . . .
H1 H 0.8698(16) 0.117(3) 0.132(3) 0.119(14) Uani 1 1 d . . . . .
H2 H 0.812(3) 0.107(3) 0.178(2) 0.129(14) Uani 1 1 d . . . . .
P1 P 0.6923(7) 0.1948(11) -0.0151(7) 0.028(3) Uani 1 1 d . . . . .
P2 P 0.8317(8) -0.1548(11) 0.1277(8) 0.038(3) Uani 1 1 d . . . . .
O1 O 0.6179(7) 0.1216(11) -0.1106(8) 0.043(3) Uani 1 1 d . . . . .
O2 O 0.7658(7) -0.2497(11) 0.0445(8) 0.048(3) Uani 1 1 d . . . . .
C1 C 0.6926(5) -0.0625(8) -0.0314(6) 0.028(2) Uani 1 1 d . . . . .
C2 C 0.6260(6) -0.0047(9) -0.1086(6) 0.034(2) Uani 1 1 d . . . . .
C3 C 0.5643(7) -0.0736(11) -0.1846(8) 0.046(3) Uani 1 1 d . . . . .
C4 C 0.5735(7) -0.2031(11) -0.1796(8) 0.049(3) Uani 1 1 d . . . . .
C5 C 0.6402(7) -0.2632(12) -0.1046(7) 0.045(3) Uani 1 1 d . . . . .
C6 C 0.6990(6) -0.1888(9) -0.0311(7) 0.036(2) Uani 1 1 d . . . . .
H3 H 0.5148(15) -0.033(3) -0.2414(17) 0.081(8) Uani 1 1 d . . . . .
H4 H 0.5283(17) -0.257(3) -0.240(2) 0.098(10) Uani 1 1 d . . . . .
H5 H 0.6458(18) -0.363(3) -0.106(2) 0.091(9) Uani 1 1 d . . . . .
C7 C 0.6138(8) 0.2745(10) 0.0224(8) 0.052(3) Uani 1 1 d . . . . .
C8 C 0.5418(10) 0.3501(16) -0.0491(10) 0.077(5) Uani 1 1 d . . . . .
C9 C 0.6635(14) 0.349(2) 0.1082(13) 0.106(7) Uani 1 1 d . . . . .
C10 C 0.5705(16) 0.1712(16) 0.0529(16) 0.102(6) Uani 1 1 d . . . . .
C11 C 0.7440(6) 0.2968(10) -0.0711(7) 0.050(3) Uani 1 1 d . . . . .
C12 C 0.6784(8) 0.3692(13) -0.1563(9) 0.061(4) Uani 1 1 d . . . . .
C13 C 0.8116(15) 0.3805(17) -0.0034(13) 0.110(8) Uani 1 1 d . . . . .
C14 C 0.7976(12) 0.2101(16) -0.1057(15) 0.089(5) Uani 1 1 d . . . . .
C15 C 0.8108(8) -0.2148(11) 0.2267(8) 0.061(3) Uani 1 1 d . . . . .
C16 C 0.8566(14) -0.1371(15) 0.3118(10) 0.085(5) Uani 1 1 d . . . . .
C17 C 0.7103(10) -0.198(3) 0.1970(15) 0.117(9) Uani 1 1 d . . . . .
C18 C 0.8323(17) -0.3504(13) 0.2484(13) 0.109(7) Uani 1 1 d . . . . .
C19 C 0.9430(6) -0.1938(10) 0.1314(7) 0.048(3) Uani 1 1 d . . . . .
C20 C 1.0159(8) -0.1447(17) 0.2184(12) 0.086(5) Uani 1 1 d . . . . .
C21 C 0.9479(11) -0.1289(17) 0.0496(11) 0.080(4) Uani 1 1 d . . . . .
C22 C 0.9559(10) -0.3314(12) 0.1194(13) 0.071(4) Uani 1 1 d . . . . .
H8A H 0.569(2) 0.435(4) -0.067(3) 0.126(13) Uiso 1 1 d . . . . .
H8B H 0.495(2) 0.381(3) -0.026(2) 0.108(10) Uiso 1 1 d . . . . .
H8C H 0.509(2) 0.306(4) -0.115(3) 0.120(12) Uiso 1 1 d . . . . .
H9A H 0.621(3) 0.378(4) 0.140(3) 0.131(13) Uiso 1 1 d . . . . .
H9B H 0.691(6) 0.422(8) 0.105(6) 0.26(4) Uiso 1 1 d . . . . .
H9C H 0.715(3) 0.290(4) 0.168(3) 0.150(15) Uiso 1 1 d . . . . .
H10A H 0.614(4) 0.118(5) 0.105(4) 0.17(2) Uiso 1 1 d . . . . .
H10B H 0.522(4) 0.113(5) -0.019(4) 0.18(2) Uiso 1 1 d . . . . .
H10C H 0.525(2) 0.216(4) 0.080(3) 0.121(11) Uiso 1 1 d . . . . .
H12A H 0.633(2) 0.306(3) -0.207(2) 0.104(10) Uiso 1 1 d . . . . .
H12B H 0.644(3) 0.432(4) -0.140(3) 0.137(16) Uiso 1 1 d . . . . .
H12C H 0.711(2) 0.412(3) -0.198(3) 0.120(11) Uiso 1 1 d . . . . .
H13A H 0.852(3) 0.354(4) 0.059(4) 0.152(17) Uiso 1 1 d . . . . .
H13B H 0.846(3) 0.426(5) -0.030(3) 0.143(16) Uiso 1 1 d . . . . .
H13C H 0.758(4) 0.463(6) 0.010(4) 0.19(2) Uiso 1 1 d . . . . .
H14A H 0.756(3) 0.139(5) -0.158(3) 0.150(16) Uiso 1 1 d . . . . .
H14B H 0.830(2) 0.265(3) -0.137(2) 0.096(9) Uiso 1 1 d . . . . .
H14C H 0.850(3) 0.164(5) -0.048(3) 0.148(16) Uiso 1 1 d . . . . .
H16A H 0.926(4) -0.143(5) 0.345(4) 0.18(2) Uiso 1 1 d . . . . .
H16B H 0.836(3) -0.160(4) 0.360(3) 0.140(15) Uiso 1 1 d . . . . .
H16C H 0.853(3) -0.041(5) 0.302(3) 0.155(16) Uiso 1 1 d . . . . .
H17A H 0.696(3) -0.219(4) 0.253(3) 0.139(14) Uiso 1 1 d . . . . .
H17B H 0.687(3) -0.115(5) 0.180(4) 0.15(2) Uiso 1 1 d . . . . .
H17C H 0.673(4) -0.265(5) 0.140(4) 0.18(2) Uiso 1 1 d . . . . .
H18A H 0.913(3) -0.359(4) 0.275(3) 0.141(15) Uiso 1 1 d . . . . .
H18B H 0.802(3) -0.378(4) 0.289(3) 0.130(14) Uiso 1 1 d . . . . .
H18C H 0.815(3) -0.407(4) 0.186(3) 0.136(14) Uiso 1 1 d . . . . .
H20A H 1.005(2) -0.052(4) 0.234(3) 0.120(12) Uiso 1 1 d . . . . .
H20B H 1.019(3) -0.210(5) 0.278(4) 0.155(18) Uiso 1 1 d . . . . .
H20C H 1.077(3) -0.145(4) 0.214(3) 0.124(12) Uiso 1 1 d . . . . .
H21A H 0.940(3) -0.029(5) 0.056(3) 0.153(16) Uiso 1 1 d . . . . .
H21B H 0.891(3) -0.160(4) -0.020(3) 0.141(14) Uiso 1 1 d . . . . .
H21C H 1.004(3) -0.154(4) 0.043(3) 0.123(12) Uiso 1 1 d . . . . .
H22A H 0.904(2) -0.361(3) 0.060(2) 0.101(10) Uiso 1 1 d . . . . .
H22B H 1.015(3) -0.349(4) 0.121(3) 0.119(12) Uiso 1 1 d . . . . .
H22C H 0.961(3) -0.390(6) 0.180(4) 0.169(18) Uiso 1 1 d . . . . .

loop_
_atom_site_aniso_label
_atom_site_aniso_U_11
_atom_site_aniso_U_22
_atom_site_aniso_U_33
_atom_site_aniso_U_23
_atom_site_aniso_U_13
_atom_site_aniso_U_12
Ir1 0.042(3) 0.035(4) 0.036(4) 0.004(3) 0.007(3) 0.008(3)
H1 0.047(13) 0.053(18) 0.20(4) 0.000(19) -0.008(18) -0.012(13)
H2 0.15(3) 0.10(3) 0.09(2) 0.005(18) 0.00(2) 0.05(2)
P1 0.026(5) 0.023(7) 0.026(7) 0.000(4) 0.001(5) 0.002(5)
P2 0.050(7) 0.019(7) 0.033(7) 0.006(5) 0.007(6) 0.002(6)
O1 0.031(6) 0.040(8) 0.041(8) 0.000(5) 0.000(5) 0.002(5)
O2 0.045(6) 0.040(8) 0.045(8) -0.004(5) 0.005(6) -0.001(6)
C1 0.032(4) 0.021(5) 0.029(5) -0.006(4) 0.009(4) -0.002(4)
C2 0.033(5) 0.037(7) 0.028(6) -0.013(4) 0.008(4) -0.002(4)
C3 0.035(6) 0.056(9) 0.038(7) 0.000(6) 0.005(5) -0.004(5)
C4 0.045(6) 0.036(8) 0.052(8) -0.014(6) 0.008(6) -0.002(6)
C5 0.044(6) 0.042(8) 0.045(7) -0.007(6) 0.015(5) 0.001(6)
C6 0.036(5) 0.023(6) 0.045(6) 0.003(4) 0.012(5) -0.003(4)
H3 0.058(13) 0.09(2) 0.059(17) -0.031(15) -0.009(13) -0.026(14)
H4 0.066(15) 0.08(2) 0.11(3) -0.028(18) -0.001(16) 0.004(14)
H5 0.096(18) 0.052(19) 0.11(2) -0.053(16) 0.031(16) -0.045(15)
C7 0.069(7) 0.041(7) 0.045(7) -0.001(5) 0.023(6) 0.021(6)
C8 0.065(8) 0.082(12) 0.063(10) 0.010(8) 0.006(8) 0.046(8)
C9 0.113(13) 0.101(16) 0.062(11) -0.048(10) -0.003(10) 0.030(12)
C10 0.145(15) 0.064(11) 0.140(18) 0.025(11) 0.102(15) 0.021(12)
C11 0.044(5) 0.049(8) 0.050(7) 0.015(5) 0.013(5) -0.005(5)
C12 0.055(7) 0.058(9) 0.056(8) 0.022(7) 0.009(6) -0.006(7)
C13 0.135(15) 0.080(13) 0.068(12) -0.012(9) -0.003(11) -0.074(12)
C14 0.091(10) 0.061(11) 0.144(17) 0.021(10) 0.078(12) 0.029(9)
C15 0.088(8) 0.049(8) 0.047(8) 0.003(5) 0.031(6) -0.008(6)
C16 0.142(16) 0.062(11) 0.039(9) -0.005(7) 0.028(9) 0.030(10)
C17 0.055(8) 0.21(3) 0.089(15) 0.048(16) 0.034(9) -0.004(13)
C18 0.21(2) 0.024(8) 0.079(12) 0.024(7) 0.050(14) 0.011(11)
C19 0.039(5) 0.043(7) 0.049(7) -0.006(5) 0.008(5) 0.000(5)
C20 0.036(7) 0.084(13) 0.091(12) -0.035(9) -0.017(7) 0.004(7)
C21 0.091(11) 0.082(13) 0.074(11) 0.036(8) 0.042(9) 0.027(10)
C22 0.065(8) 0.027(8) 0.116(13) -0.001(7) 0.034(9) 0.005(6)

_geom_special_details            
;
 All esds (except the esd in the dihedral angle between two l.s. planes)
 are estimated using the full covariance matrix.  The cell esds are taken
 into account individually in the estimation of esds in distances, angles
 and torsion angles; correlations between esds in cell parameters are only
 used when they are defined by crystal symmetry.  An approximate (isotropic)
 treatment of cell esds is used for estimating esds involving l.s. planes.
;

loop_
_geom_bond_atom_site_label_1
_geom_bond_atom_site_label_2
_geom_bond_distance
_geom_bond_site_symmetry_2
_geom_bond_publ_flag
Ir1 H1 1.61(2) . ?
Ir1 H2 1.62(4) . ?
Ir1 C1 2.061(10) . ?
Ir1 P1 2.278(12) . ?
Ir1 P2 2.306(13) . ?
P1 O1 1.698(15) . ?
P1 C11 1.845(16) . ?
P1 C7 1.860(15) . ?
P2 O2 1.668(16) . ?
P2 C19 1.871(17) . ?
P2 C15 1.872(17) . ?
O1 C2 1.368(14) . ?
O2 C6 1.410(14) . ?
C1 C6 1.367(13) . ?
C1 C2 1.407(12) . ?
C2 C3 1.422(14) . ?
C3 H3 1.03(3) . ?
C3 C4 1.404(16) . ?
C4 H4 1.10(3) . ?
C4 C5 1.400(15) . ?
C5 H5 1.08(4) . ?
C5 C6 1.417(14) . ?
C7 C8 1.497(15) . ?
C7 C9 1.498(18) . ?
C7 C10 1.51(2) . ?
C8 H8B 1.04(5) . ?
C8 H8C 1.08(5) . ?
C8 H8A 1.11(6) . ?
C9 H9B 0.93(10) . ?
C9 H9A 1.08(6) . ?
C9 H9C 1.16(6) . ?
C10 H10A 1.02(7) . ?
C10 H10C 1.12(5) . ?
C10 H10B 1.25(7) . ?
C11 C13 1.489(17) . ?
C11 C14 1.546(18) . ?
C11 C12 1.548(15) . ?
C12 H12B 0.99(6) . ?
C12 H12A 1.08(4) . ?
C12 H12C 1.12(5) . ?
C13 H13B 0.97(6) . ?
C13 H13A 0.97(7) . ?
C13 H13C 1.33(8) . ?
C14 H14B 1.06(5) . ?
C14 H14C 1.08(6) . ?
C14 H14A 1.13(7) . ?
C15 C16 1.502(18) . ?
C15 C18 1.512(18) . ?
C15 C17 1.54(2) . ?
C16 H16B 0.99(7) . ?
C16 H16A 1.04(7) . ?
C16 H16C 1.05(6) . ?
C17 H17B 0.97(7) . ?
C17 H17A 1.05(6) . ?
C17 H17C 1.12(8) . ?
C18 H18B 1.01(6) . ?
C18 H18C 1.10(6) . ?
C18 H18A 1.23(6) . ?
C19 C20 1.501(15) . ?
C19 C21 1.517(18) . ?
C19 C22 1.524(17) . ?
C20 H20C 1.04(5) . ?
C20 H20A 1.06(6) . ?
C20 H20B 1.16(7) . ?
C21 H21C 1.02(6) . ?
C21 H21A 1.10(7) . ?
C21 H21B 1.16(6) . ?
C22 H22B 0.98(5) . ?
C22 H22A 1.02(5) . ?
C22 H22C 1.12(7) . ?

loop_
_geom_angle_atom_site_label_1
_geom_angle_atom_site_label_2
_geom_angle_atom_site_label_3
_geom_angle
_geom_angle_site_symmetry_1
_geom_angle_site_symmetry_3
_geom_angle_publ_flag
H1 Ir1 H2 53(2) . . ?
H1 Ir1 C1 152.7(18) . . ?
H2 Ir1 C1 154.3(19) . . ?
H1 Ir1 P1 99.9(11) . . ?
H2 Ir1 P1 100.7(12) . . ?
C1 Ir1 P1 79.8(4) . . ?
H1 Ir1 P2 98.5(11) . . ?
H2 Ir1 P2 98.0(12) . . ?
C1 Ir1 P2 79.4(4) . . ?
P1 Ir1 P2 159.3(5) . . ?
O1 P1 C11 98.7(8) . . ?
O1 P1 C7 99.4(7) . . ?
C11 P1 C7 114.5(8) . . ?
O1 P1 Ir1 105.5(7) . . ?
C11 P1 Ir1 117.0(6) . . ?
C7 P1 Ir1 117.4(7) . . ?
O2 P2 C19 101.1(8) . . ?
O2 P2 C15 99.6(9) . . ?
C19 P2 C15 115.5(8) . . ?
O2 P2 Ir1 105.3(7) . . ?
C19 P2 Ir1 116.3(7) . . ?
C15 P2 Ir1 115.5(8) . . ?
C2 O1 P1 114.6(8) . . ?
C6 O2 P2 114.2(10) . . ?
C6 C1 C2 118.4(8) . . ?
C6 C1 Ir1 121.1(7) . . ?
C2 C1 Ir1 120.5(7) . . ?
O1 C2 C1 119.7(8) . . ?
O1 C2 C3 118.2(9) . . ?
C1 C2 C3 122.1(10) . . ?
H3 C3 C4 120.1(16) . . ?
H3 C3 C2 123.1(17) . . ?
C4 C3 C2 116.7(10) . . ?
H4 C4 C5 120.3(17) . . ?
H4 C4 C3 117.1(17) . . ?
C5 C4 C3 122.5(11) . . ?
H5 C5 C4 119.3(17) . . ?
H5 C5 C6 123.0(17) . . ?
C4 C5 C6 117.7(11) . . ?
C1 C6 O2 120.0(9) . . ?
C1 C6 C5 122.5(9) . . ?
O2 C6 C5 117.5(10) . . ?
C8 C7 C9 111.1(12) . . ?
C8 C7 C10 108.2(14) . . ?
C9 C7 C10 104.5(17) . . ?
C8 C7 P1 116.6(10) . . ?
C9 C7 P1 110.6(11) . . ?
C10 C7 P1 104.9(10) . . ?
H8B C8 H8C 110(3) . . ?
H8B C8 H8A 105(3) . . ?
H8C C8 H8A 102(3) . . ?
H8B C8 C7 112(2) . . ?
H8C C8 C7 115(2) . . ?
H8A C8 C7 112(2) . . ?
H9B C9 H9A 102(6) . . ?
H9B C9 H9C 107(5) . . ?
H9A C9 H9C 100(3) . . ?
H9B C9 C7 120(5) . . ?
H9A C9 C7 112(2) . . ?
H9C C9 C7 113(3) . . ?
H10A C10 H10C 107(4) . . ?
H10A C10 H10B 115(4) . . ?
H10C C10 H10B 107(3) . . ?
H10A C10 C7 114(3) . . ?
H10C C10 C7 107(2) . . ?
H10B C10 C7 106(3) . . ?
C13 C11 C14 104.9(15) . . ?
C13 C11 C12 111.5(12) . . ?
C14 C11 C12 106.7(13) . . ?
C13 C11 P1 111.8(11) . . ?
C14 C11 P1 105.6(10) . . ?
C12 C11 P1 115.4(8) . . ?
H12B C12 H12A 109(3) . . ?
H12B C12 H12C 111(3) . . ?
H12A C12 H12C 100(3) . . ?
H12B C12 C11 112(3) . . ?
H12A C12 C11 111(2) . . ?
H12C C12 C11 113(2) . . ?
H13B C13 H13A 108(4) . . ?
H13B C13 H13C 106(4) . . ?
H13A C13 H13C 105(4) . . ?
H13B C13 C11 113(3) . . ?
H13A C13 C11 123(3) . . ?
H13C C13 C11 100(3) . . ?
H14B C14 H14C 106(3) . . ?
H14B C14 H14A 108(3) . . ?
H14C C14 H14A 110(4) . . ?
H14B C14 C11 109(2) . . ?
H14C C14 C11 110(3) . . ?
H14A C14 C11 114(3) . . ?
C16 C15 C18 110.6(12) . . ?
C16 C15 C17 106.2(16) . . ?
C18 C15 C17 107.8(17) . . ?
C16 C15 P2 111.6(11) . . ?
C18 C15 P2 114.7(12) . . ?
C17 C15 P2 105.3(11) . . ?
H16B C16 H16A 105(4) . . ?
H16B C16 H16C 110(4) . . ?
H16A C16 H16C 96(4) . . ?
H16B C16 C15 111(3) . . ?
H16A C16 C15 117(3) . . ?
H16C C16 C15 117(3) . . ?
H17B C17 H17A 104(4) . . ?
H17B C17 H17C 110(4) . . ?
H17A C17 H17C 108(4) . . ?
H17B C17 C15 117(3) . . ?
H17A C17 C15 109(2) . . ?
H17C C17 C15 109(3) . . ?
H18B C18 H18C 114(4) . . ?
H18B C18 H18A 121(3) . . ?
H18C C18 H18A 96(3) . . ?
H18B C18 C15 107(3) . . ?
H18C C18 C15 113(2) . . ?
H18A C18 C15 106(2) . . ?
C20 C19 C21 108.6(13) . . ?
C20 C19 C22 111.0(11) . . ?
C21 C19 C22 106.2(12) . . ?
C20 C19 P2 110.4(10) . . ?
C21 C19 P2 106.5(9) . . ?
C22 C19 P2 113.9(9) . . ?
H20C C20 H20A 106(3) . . ?
H20C C20 H20B 110(3) . . ?
H20A C20 H20B 110(3) . . ?
H20C C20 C19 111(2) . . ?
H20A C20 C19 113(2) . . ?
H20B C20 C19 106(2) . . ?
H21C C21 H21A 115(3) . . ?
H21C C21 H21B 104(3) . . ?
H21A C21 H21B 107(3) . . ?
H21C C21 C19 111(2) . . ?
H21A C21 C19 108(3) . . ?
H21B C21 C19 112(2) . . ?
H22B C22 H22A 114(3) . . ?
H22B C22 H22C 99(3) . . ?
H22A C22 H22C 110(3) . . ?
H22B C22 C19 112(2) . . ?
H22A C22 C19 108(2) . . ?
H22C C22 C19 114(3) . . ?

_refine_diff_density_max         0.943
_refine_diff_density_min         -1.038
_refine_diff_density_rms         0.231

_shelx_res_file                  
;

    irh2_295_li.res created by SHELXL-2014/7


TITL irh2 in P2(1)/c
CELL  1.20000  16.6065  10.7912  15.9852   90.000  115.07   90.000
ZERR     4.00   0.0090   0.0050   0.0080    0.000    0.020    0.000
LATT   1
SYMM  - X, 1/2 + Y, 1/2 - Z
NEUT
SFAC  C    H    O    P    IR
UNIT  88 164 8 8 4

MERG   0
FMAP  -2
PLAN   20
ACTA
BOND   $H
LIST   3
L.S.  5
RTAB dist H1 H2

omit   5  -1  -5
omit  -3  -3  -5
omit -11  -2  -3
omit  -5  -5  -8
omit  -2  -3 -11
omit  -1  -1  -2
omit   4  -4   6
omit  -2  -2  -3
omit  -6  -6  -9
omit  10  -2  -9
omit  -2  -2  -4
omit  -2  -3   0
omit  -4  -3   0
omit   1   4  -5
omit   2   2  -4
omit   6   1   3
omit   6  -1   3
omit  -1  -2  -7
omit   3 -10   1
omit  -5   0   0
omit  -4  -1   0

WGHT    0.200000
EXTI    0.002142
BASF   0.98969   1.53905   1.76511   1.60906   1.00000
FVAR       0.13967
IR1   5    0.778844    0.041820    0.077817    11.00000    0.04235    0.03511 =
         0.03613    0.00441    0.00731    0.00815
H1    2    0.869834    0.117296    0.131702    11.00000    0.04673    0.05259 =
         0.19521    0.00038   -0.00781   -0.01233
H2    2    0.812218    0.107300    0.177789    11.00000    0.14921    0.09643 =
         0.08834    0.00458    0.00023    0.05290
P1    4    0.692280    0.194808   -0.015056    11.00000    0.02635    0.02334 =
         0.02572   -0.00038    0.00130    0.00247
P2    4    0.831705   -0.154804    0.127749    11.00000    0.04967    0.01906 =
         0.03334    0.00557    0.00717    0.00154
O1    3    0.617940    0.121591   -0.110604    11.00000    0.03109    0.04025 =
         0.04101    0.00033    0.00047    0.00231
O2    3    0.765774   -0.249664    0.044513    11.00000    0.04468    0.03958 =
         0.04469   -0.00433    0.00546   -0.00124
C1    1    0.692609   -0.062493   -0.031425    11.00000    0.03209    0.02068 =
         0.02890   -0.00606    0.00940   -0.00170
C2    1    0.625996   -0.004686   -0.108617    11.00000    0.03262    0.03655 =
         0.02841   -0.01255    0.00842   -0.00159
C3    1    0.564316   -0.073576   -0.184594    11.00000    0.03487    0.05612 =
         0.03752   -0.00030    0.00521   -0.00358
C4    1    0.573493   -0.203088   -0.179573    11.00000    0.04463    0.03599 =
         0.05194   -0.01357    0.00774   -0.00197
C5    1    0.640185   -0.263246   -0.104574    11.00000    0.04442    0.04151 =
         0.04470   -0.00716    0.01509    0.00104
C6    1    0.698987   -0.188773   -0.031106    11.00000    0.03596    0.02324 =
         0.04491    0.00286    0.01193   -0.00271
H3    2    0.514751   -0.032843   -0.241360    11.00000    0.05826    0.09057 =
         0.05919   -0.03081   -0.00869   -0.02583
H4    2    0.528321   -0.256730   -0.240060    11.00000    0.06559    0.07618 =
         0.11225   -0.02783   -0.00141    0.00404
H5    2    0.645777   -0.362507   -0.105791    11.00000    0.09605    0.05172 =
         0.11047   -0.05263    0.03066   -0.04463
C7    1    0.613752    0.274471    0.022369    11.00000    0.06918    0.04054 =
         0.04488   -0.00059    0.02261    0.02148
C8    1    0.541831    0.350058   -0.049054    11.00000    0.06497    0.08198 =
         0.06308    0.01006    0.00572    0.04615
C9    1    0.663482    0.348584    0.108161    11.00000    0.11270    0.10094 =
         0.06166   -0.04846   -0.00324    0.03006
C10   1    0.570458    0.171209    0.052930    11.00000    0.14479    0.06368 =
         0.13952    0.02472    0.10188    0.02149
C11   1    0.744018    0.296803   -0.071091    11.00000    0.04354    0.04869 =
         0.04969    0.01481    0.01327   -0.00542
C12   1    0.678370    0.369177   -0.156309    11.00000    0.05505    0.05760 =
         0.05640    0.02187    0.00928   -0.00567
C13   1    0.811563    0.380522   -0.003397    11.00000    0.13523    0.08024 =
         0.06815   -0.01233   -0.00274   -0.07436
C14   1    0.797596    0.210111   -0.105695    11.00000    0.09135    0.06145 =
         0.14428    0.02148    0.07830    0.02932
C15   1    0.810776   -0.214756    0.226654    11.00000    0.08784    0.04948 =
         0.04712    0.00329    0.03118   -0.00780
C16   1    0.856619   -0.137095    0.311811    11.00000    0.14230    0.06184 =
         0.03869   -0.00451    0.02761    0.02976
C17   1    0.710340   -0.197848    0.197030    11.00000    0.05478    0.21264 =
         0.08866    0.04825    0.03399   -0.00427
C18   1    0.832316   -0.350364    0.248417    11.00000    0.21046    0.02371 =
         0.07943    0.02398    0.04973    0.01051
C19   1    0.942952   -0.193756    0.131409    11.00000    0.03902    0.04300 =
         0.04932   -0.00608    0.00754    0.00002
C20   1    1.015898   -0.144722    0.218412    11.00000    0.03630    0.08368 =
         0.09118   -0.03482   -0.01705    0.00366
C21   1    0.947949   -0.128867    0.049571    11.00000    0.09131    0.08234 =
         0.07412    0.03581    0.04236    0.02733
C22   1    0.955905   -0.331352    0.119446    11.00000    0.06468    0.02654 =
         0.11642   -0.00067    0.03407    0.00468
H8A   2    0.568633    0.434864   -0.067251    11.00000    0.12627
H8B   2    0.495235    0.381361   -0.025969    11.00000    0.10820
H8C   2    0.508532    0.305632   -0.115238    11.00000    0.12032
H9A   2    0.621225    0.377960    0.140287    11.00000    0.13132
H9B   2    0.691468    0.421870    0.105350    11.00000    0.26382
H9C   2    0.714677    0.289628    0.167848    11.00000    0.15006
H10A  2    0.614191    0.117646    0.104604    11.00000    0.17334
H10B  2    0.522031    0.112813   -0.018644    11.00000    0.17930
H10C  2    0.524947    0.215671    0.079836    11.00000    0.12073
H12A  2    0.632793    0.306324   -0.207133    11.00000    0.10397
H12B  2    0.644117    0.432182   -0.139870    11.00000    0.13665
H12C  2    0.711329    0.412182   -0.197656    11.00000    0.11996
H13A  2    0.851964    0.354218    0.058626    11.00000    0.15238
H13B  2    0.845966    0.426152   -0.029588    11.00000    0.14299
H13C  2    0.758450    0.462576    0.009676    11.00000    0.18850
H14A  2    0.755518    0.139430   -0.157652    11.00000    0.14955
H14B  2    0.830078    0.264713   -0.137192    11.00000    0.09635
H14C  2    0.849619    0.163971   -0.047968    11.00000    0.14816
H16A  2    0.925716   -0.142626    0.344932    11.00000    0.17868
H16B  2    0.836107   -0.160200    0.359727    11.00000    0.14042
H16C  2    0.853340   -0.041047    0.302426    11.00000    0.15497
H17A  2    0.695846   -0.219474    0.253220    11.00000    0.13943
H17B  2    0.687068   -0.114845    0.179927    11.00000    0.14795
H17C  2    0.673259   -0.264580    0.140106    11.00000    0.17649
H18A  2    0.913376   -0.358966    0.274862    11.00000    0.14051
H18B  2    0.802418   -0.377691    0.288827    11.00000    0.12998
H18C  2    0.814558   -0.407323    0.186235    11.00000    0.13622
H20A  2    1.005247   -0.051939    0.233524    11.00000    0.11987
H20B  2    1.018627   -0.209626    0.277650    11.00000    0.15534
H20C  2    1.076794   -0.145314    0.214446    11.00000    0.12370
H21A  2    0.939915   -0.028792    0.056496    11.00000    0.15344
H21B  2    0.891107   -0.160233   -0.019502    11.00000    0.14073
H21C  2    1.004222   -0.153827    0.043188    11.00000    0.12329
H22A  2    0.903983   -0.360624    0.060217    11.00000    0.10105
H22B  2    1.014872   -0.348748    0.121346    11.00000    0.11931
H22C  2    0.960989   -0.389915    0.179660    11.00000    0.16945
rem
HKLF    2

REM  irh2 in P2(1)/c
REM R1 =  0.1241 for    4015 Fo > 4sig(Fo)  and  0.1260 for all    4091 data
REM    439 parameters refined using      0 restraints

END

WGHT      0.2000      0.0000

REM Highest difference peak  0.943,  deepest hole -1.038,  1-sigma level  0.231
Q1    1   0.9076 -0.4082  0.1147  11.00000  0.05   -1.04
Q2    1   0.7405  0.3499  0.1429  11.00000  0.05   -1.01
Q3    1   0.6102  0.3660 -0.1761  11.00000  0.05   -0.96
Q4    1   0.5705  0.0609  0.0387  11.00000  0.05   -0.94
Q5    1   0.6507  0.1573  0.1392  11.00000  0.05   -0.94
Q6    1   0.4903  0.1824  0.0413  11.00000  0.05   -0.93
Q7    1   0.6295  0.4307  0.1223  11.00000  0.05   -0.93
Q8    1   0.8429 -0.3669  0.3209  11.00000  0.05   -0.92
Q9    1   1.0696 -0.1831  0.2546  11.00000  0.05   -0.92
Q10   1   0.5502  0.5168 -0.0589  11.00000  0.05    0.90
Q11   1   0.6101 -0.0746 -0.0618  11.00000  0.05    0.90
Q12   1   0.6571 -0.1821  0.1112  11.00000  0.05   -0.90
Q13   1   0.6251  0.1282  0.0746  11.00000  0.05    0.89
Q14   1   0.5647 -0.2099  0.0879  11.00000  0.05    0.89
Q15   1   0.8063  0.2332 -0.1784  11.00000  0.05   -0.88
Q16   1   0.8054  0.1103 -0.0962  11.00000  0.05   -0.87
Q17   1   0.8772 -0.1761  0.3842  11.00000  0.05   -0.87
Q18   1   0.6596  0.2515 -0.2315  11.00000  0.05   -0.87
Q19   1   0.8729  0.3099  0.0531  11.00000  0.05   -0.87
Q20   1   0.5986  0.2982  0.1417  11.00000  0.05   -0.85
;
_shelx_res_checksum              79691
####################################################################### 
# 
# This file contains crystal structure data downloaded from the 
# Cambridge Structural Database (CSD) hosted by the Cambridge 
# Crystallographic Data Centre (CCDC).
# 
# Full information about CCDC data access policies and citation 
# guidelines are available at http://www.ccdc.cam.ac.uk/access/V1 
# 
# Audit and citation data items may have been added by the CCDC. 
# Please retain this information to preserve the provenance of 
# this file and to allow appropriate attribution of the data. 
# 
#######################################################################

data_I_CCDC1
_database_code_depnum_ccdc_archive 'CCDC 2257557'
loop_
_audit_author_name
_audit_author_address
'Alexey V. Polukeev'
;Lund University
Sweden
;
_audit_update_record             
;
2023-04-19 deposited with the CCDC.	2023-10-13 downloaded from the CCDC.
;
#=======================================================================

# 5. CHEMICAL DATA

_chemical_name_systematic        
; ?
;
_chemical_name_common            ?
_chemical_formula_moiety         'C30 H43 F5 I1 Ir1 O4 P2'
_chemical_formula_structural     ?
_chemical_formula_analytical     ?
_chemical_formula_iupac          ?
_chemical_formula_sum            'C30 H41 F5 I1 Ir1 O4 P2'
_chemical_formula_weight         943.7
_chemical_melting_point          ?
_chemical_compound_source        ?
_chemical_absolute_configuration .

#=======================================================================

# 6. CRYSTAL DATA

_symmetry_cell_setting           triclinic
_symmetry_space_group_name_H-M   'P -1'
_symmetry_space_group_name_Hall  '-P 1'
_symmetry_Int_Tables_number      2

loop_
_space_group_symop_id
_space_group_symop_operation_xyz
1 x,y,z
2 -x,-y,-z

_cell_length_a                   10.6200(2)
_cell_length_b                   10.6749(2)
_cell_length_c                   16.4369(3)
_cell_angle_alpha                87.8506(15)
_cell_angle_beta                 84.0788(15)
_cell_angle_gamma                68.7007(16)
_cell_volume                     1726.87(6)

loop_
_twin_individual_id
_twin_individual_mass_fraction_refined
_twin_individual_twin_matrix_11
_twin_individual_twin_matrix_12
_twin_individual_twin_matrix_13
_twin_individual_twin_matrix_21
_twin_individual_twin_matrix_22
_twin_individual_twin_matrix_23
_twin_individual_twin_matrix_31
_twin_individual_twin_matrix_32
_twin_individual_twin_matrix_33
? ? ? ? ? ? ? ? ? ? ?

_cell_formula_units_Z            2

_cell_measurement_reflns_used    17573
_cell_measurement_theta_min      3.84
_cell_measurement_theta_max      29.1
_cell_measurement_temperature    100
_cell_special_details            
; ?
;

_exptl_crystal_density_diffrn    1.815
_exptl_crystal_density_meas      ?
_exptl_crystal_density_method    ?
_exptl_crystal_F_000             916

_exptl_absorpt_coefficient_mu    4.912
_exptl_crystal_description       block
_exptl_crystal_size_max          0.85
_exptl_crystal_size_mid          0.60
_exptl_crystal_size_min          0.20
_exptl_crystal_size_rad          ?
_exptl_crystal_colour            'dark red'
_exptl_absorpt_correction_type   multi-scan
_exptl_absorpt_process_details   
;
CrysAlisPro 1.171.39.46 (Rigaku Oxford Diffraction, 2018)
Empirical absorption correction using spherical harmonics,
 implemented in SCALE3 ABSPACK scaling algorithm.
;
_exptl_absorpt_correction_T_min  0.242
_exptl_absorpt_correction_T_max  1
loop_
_exptl_crystal_face_index_h
_exptl_crystal_face_index_k
_exptl_crystal_face_index_l
_exptl_crystal_face_perp_dist
? ? ? ?

#=======================================================================

# 7. EXPERIMENTAL DATA

_exptl_special_details           ?

_diffrn_ambient_temperature      100
_diffrn_source                   'fine-focus sealed X-ray tube'
_diffrn_source_power             ?
_diffrn_source_voltage           ?
_diffrn_source_current           ?
_diffrn_radiation_type           'Mo K\a'
_diffrn_radiation_source         'X-ray tube'
_diffrn_radiation_wavelength     0.71073
_diffrn_radiation_monochromator  graphite
_diffrn_measurement_device       'four-circle diffractometer'
_diffrn_measurement_device_type  'Xcalibur, EosS2'
_diffrn_detector                 'CCD plate'
_diffrn_detector_area_resol_mean 8.0433
_diffrn_measurement_method       '\w scans'
_diffrn_measurement_specimen_support ?

_diffrn_reflns_number            37775
_diffrn_reflns_theta_min         3.55
_diffrn_reflns_theta_max         29.34
_diffrn_reflns_theta_full        27.66
_diffrn_measured_fraction_theta_max 0.88
_diffrn_measured_fraction_theta_full 0.98
_diffrn_reflns_av_R_equivalents  0.0423
_diffrn_reflns_av_unetI/netI     0.0376
_diffrn_reflns_limit_h_min       -14
_diffrn_reflns_limit_h_max       14
_diffrn_reflns_limit_k_min       -14
_diffrn_reflns_limit_k_max       14
_diffrn_reflns_limit_l_min       -22
_diffrn_reflns_limit_l_max       21
_diffrn_reflns_reduction_process ?

_diffrn_standards_number         ?
_diffrn_standards_interval_count ?
_diffrn_standards_interval_time  ?
_diffrn_standards_decay_%        ?
loop_
_diffrn_standard_refln_index_h
_diffrn_standard_refln_index_k
_diffrn_standard_refln_index_l
? ? ?

_diffrn_radiation_probe          X-ray

#=======================================================================

# 8. REFINEMENT DATA

_refine_special_details          
;
The program used for refinement, 
Jana2006, uses the weighting scheme based on 
the experimental expectations, see 
_refine_ls_weighting_details, that 
does not force S to be one. Therefore the 
values of S are usually larger than the 
ones from the SHELX program.
;

_reflns_number_total             8337
_reflns_number_gt                7098
_reflns_threshold_expression     I>3\s(I)

_refine_ls_structure_factor_coef Fsqd
_refine_ls_R_factor_gt           0.0310
_refine_ls_wR_factor_gt          0.0637
_refine_ls_R_factor_all          0.0421
_refine_ls_wR_factor_ref         0.0669
_refine_ls_goodness_of_fit_ref   1.42
_refine_ls_goodness_of_fit_gt    1.47
_refine_ls_restrained_S_gt       ?
_refine_ls_restrained_S_all      ?
_refine_ls_number_reflns         8337
_refine_ls_number_parameters     388
_refine_ls_number_restraints     0
_refine_ls_number_constraints    164
_refine_ls_weighting_scheme      sigma
_refine_ls_weighting_details     w=1/(\s^2^(I)+0.0004I^2^)
_refine_ls_hydrogen_treatment    constr
_refine_ls_shift/su_max          0.0033
_refine_ls_shift/su_mean         0.0002
_refine_diff_density_max         1.21
_refine_diff_density_min         -0.85
_refine_ls_extinction_method     none
_refine_ls_extinction_coef       ?
_refine_ls_abs_structure_details ?
_refine_ls_abs_structure_Flack   ?
_refine_ls_abs_structure_Rogers  ?

loop_
_atom_type_symbol
_atom_type_scat_dispersion_real
_atom_type_scat_dispersion_imag
_atom_type_scat_source
C 0.0033 0.0016 'International Tables Vol C tables 4.2.6.8 and 6.1.1.1'
H 0.0000 0.0000 'International Tables Vol C tables 4.2.6.8 and 6.1.1.1'
F 0.0171 0.0103 'International Tables Vol C tables 4.2.6.8 and 6.1.1.1'
I -0.4742 1.8119 'International Tables Vol C tables 4.2.6.8 and 6.1.1.1'
Ir -1.4442 7.9887 'International Tables Vol C tables 4.2.6.8 and 6.1.1.1'
O 0.0106 0.0060 'International Tables Vol C tables 4.2.6.8 and 6.1.1.1'
P 0.1023 0.0942 'International Tables Vol C tables 4.2.6.8 and 6.1.1.1'

_computing_data_collection       'CrysAlisPro 1.171.39.46 (Rigaku OD, 2018)'
_computing_cell_refinement       'CrysAlisPro 1.171.39.46 (Rigaku OD, 2018)'
_computing_data_reduction        'CrysAlisPro 1.171.39.46 (Rigaku OD, 2018)'
_computing_structure_solution    ?
_computing_structure_refinement  ?
_computing_molecular_graphics    ?
_computing_publication_material  ?

loop_
_restr_distance_atom_site_label_1
_restr_distance_site_symmetry_1
_restr_distance_atom_site_label_2
_restr_distance_site_symmetry_2
_restr_distance_target
_restr_distance_target_weight_param
? ? ? ? ? ?

loop_
_restr_angle_atom_site_label_1
_restr_angle_site_symmetry_1
_restr_angle_atom_site_label_2
_restr_angle_site_symmetry_2
_restr_angle_atom_site_label_3
_restr_angle_site_symmetry_3
_restr_angle_target
_restr_angle_target_weight_param
? ? ? ? ? ? ? ?

loop_
_restr_torsion_atom_site_label_1
_restr_torsion_site_symmetry_1
_restr_torsion_atom_site_label_2
_restr_torsion_site_symmetry_2
_restr_torsion_atom_site_label_3
_restr_torsion_site_symmetry_3
_restr_torsion_atom_site_label_4
_restr_torsion_site_symmetry_4
_restr_torsion_angle_target
_restr_torsion_weight_param
? ? ? ? ? ? ? ? ? ?

loop_
_restr_equal_distance_atom_site_label_1
_restr_equal_distance_site_symmetry_1
_restr_equal_distance_atom_site_label_2
_restr_equal_distance_site_symmetry_2
_restr_equal_distance_class_class_id
_restr_equal_distance_class_target_weight_param
? ? ? ? ? ?

loop_
_restr_equal_angle_atom_site_label_1
_restr_equal_angle_site_symmetry_1
_restr_equal_angle_atom_site_label_2
_restr_equal_angle_site_symmetry_2
_restr_equal_angle_atom_site_label_3
_restr_equal_angle_site_symmetry_3
_restr_equal_angle_class_class_id
_restr_equal_angle_class_target_weight_param
? ? ? ? ? ? ? ?

loop_
_restr_equal_torsion_atom_site_label_1
_restr_equal_torsion_site_symmetry_1
_restr_equal_torsion_atom_site_label_2
_restr_equal_torsion_site_symmetry_2
_restr_equal_torsion_atom_site_label_3
_restr_equal_torsion_site_symmetry_3
_restr_equal_torsion_atom_site_label_4
_restr_equal_torsion_site_symmetry_4
_restr_equal_torsion_class_class_id
_restr_equal_torsion_class_target_weight_param
? ? ? ? ? ? ? ? ? ?


#=======================================================================

# 9. ATOMIC COORDINATES AND DISPLACEMENT PARAMETERS

loop_
_atom_site_label
_atom_site_type_symbol
_atom_site_fract_x
_atom_site_fract_y
_atom_site_fract_z
_atom_site_adp_type
_atom_site_U_iso_or_equiv
_atom_site_site_symmetry_multiplicity
_atom_site_occupancy
_atom_site_calc_flag
_atom_site_refinement_flags
_atom_site_disorder_assembly
_atom_site_disorder_group
Ir1 Ir 0.125548(16) 0.397070(15) 0.224478(9) Uani 0.01485(6) 2 1 d . . .
I1 I 0.43321(3) 0.09954(3) 0.317073(16) Uani 0.02594(11) 2 1 d . . .
P1 P -0.02408(11) 0.29874(10) 0.19868(6) Uani 0.0144(3) 2 1 d . . .
P2 P 0.21109(11) 0.56133(10) 0.23857(7) Uani 0.0208(4) 2 1 d . . .
F1 F 0.7639(4) -0.3821(3) 0.42430(18) Uani 0.0559(14) 2 1 d . . .
O1 O -0.4735(3) 0.8978(3) 0.10846(18) Uani 0.0242(11) 2 1 d . . .
F2 F 0.8756(3) -0.2711(3) 0.52899(17) Uani 0.0551(14) 2 1 d . . .
F3 F 0.5741(3) -0.2239(3) 0.33180(16) Uani 0.0397(12) 2 1 d . . .
F4 F 0.8018(3) 0.0002(3) 0.53612(16) Uani 0.0479(14) 2 1 d . . .
F5 F 0.6069(3) 0.1591(3) 0.44878(15) Uani 0.0373(12) 2 1 d . . .
O2 O -0.3380(3) 1.0156(3) 0.11514(16) Uani 0.0187(10) 2 1 d . . .
O3 O -0.1651(3) 0.4253(2) 0.17898(16) Uani 0.0176(10) 2 1 d . . .
C1 C -0.0967(5) 0.1923(5) 0.0594(2) Uani 0.0289(18) 2 1 d . . .
O4 O 0.0871(3) 0.7045(3) 0.21753(19) Uani 0.0268(11) 2 1 d . . .
C2 C -0.2148(5) 0.1800(4) 0.2554(3) Uani 0.0253(17) 2 1 d . . .
C3 C 0.3466(5) 0.7011(4) 0.1320(3) Uani 0.0363(19) 2 1 d . . .
C4 C 0.7256(5) -0.2479(5) 0.4291(3) Uani 0.0344(19) 2 1 d . . .
C5 C -0.2653(4) 0.6616(3) 0.1560(2) Uani 0.0133(13) 2 1 d . . .
C6 C 0.3459(6) 0.4791(5) 0.3786(3) Uani 0.041(2) 2 1 d . . .
C7 C -0.1364(4) 0.8036(4) 0.1764(2) Uani 0.0195(15) 2 1 d . . .
C8 C 0.4838(4) 0.4689(4) 0.1777(3) Uani 0.0296(17) 2 1 d . . .
C9 C 0.2981(6) 0.7198(5) 0.3369(3) Uani 0.049(2) 2 1 d . . .
C10 C -0.0324(4) 0.6918(4) 0.1985(2) Uani 0.0172(14) 2 1 d . . .
C11 C -0.3667(4) 0.9031(4) 0.1248(2) Uani 0.0161(14) 2 1 d . . .
C12 C 0.0215(4) 0.2111(4) 0.0983(2) Uani 0.0215(15) 2 1 d . . .
C13 C -0.2548(4) 0.7894(4) 0.1545(2) Uani 0.0144(13) 2 1 d . . .
C14 C 0.3100(5) 0.5008(5) 0.0806(3) Uani 0.0334(19) 2 1 d . . .
C15 C -0.0376(4) 0.5637(4) 0.2005(2) Uani 0.0151(13) 2 1 d . . .
C16 C 0.1366(6) 0.0756(5) 0.1048(3) Uani 0.053(2) 2 1 d . . .
C17 C -0.4414(4) 1.1288(4) 0.0829(3) Uani 0.0234(16) 2 1 d . . .
C18 C 0.6292(5) -0.1663(4) 0.3821(2) Uani 0.0265(17) 2 1 d . . .
C19 C -0.1494(6) 0.3116(5) 0.3524(3) Uani 0.045(3) 2 1 d . . .
C20 C 0.3442(4) 0.5616(4) 0.1552(3) Uani 0.0243(16) 2 1 d . . .
C21 C 0.0155(5) 0.0844(5) 0.3058(4) Uani 0.052(2) 2 1 d . . .
C22 C -0.1579(4) 0.5536(4) 0.1786(2) Uani 0.0147(14) 2 1 d . . .
C23 C 0.2457(5) 0.6036(5) 0.3404(3) Uani 0.0329(19) 2 1 d . . .
C24 C 0.1094(5) 0.6461(5) 0.3931(3) Uani 0.045(2) 2 1 d . . .
C25 C -0.0961(4) 0.2130(4) 0.2799(2) Uani 0.0212(16) 2 1 d . . .
C26 C 0.0701(6) 0.3069(5) 0.0428(3) Uani 0.049(3) 2 1 d . . .
C27 C 0.5851(4) -0.0275(4) 0.3873(2) Uani 0.0218(16) 2 1 d . . .
C28 C 0.6448(5) 0.0256(4) 0.4399(2) Uani 0.0254(17) 2 1 d . . .
C29 C 0.7446(5) -0.0553(5) 0.4861(2) Uani 0.0314(19) 2 1 d . . .
C30 C 0.7823(5) -0.1922(5) 0.4819(3) Uani 0.036(2) 2 1 d . . .
H1c1 H -0.120019 0.122153 0.087636 Uiso 0.0347 2 1 d . . .
H2c1 H -0.174092 0.274677 0.063487 Uiso 0.0347 2 1 d . . .
H3c1 H -0.069583 0.168221 0.002833 Uiso 0.0347 2 1 d . . .
H1c2 H -0.283725 0.260702 0.23842 Uiso 0.0303 2 1 d . . .
H2c2 H -0.183973 0.116751 0.210994 Uiso 0.0303 2 1 d . . .
H3c2 H -0.251673 0.141595 0.301219 Uiso 0.0303 2 1 d . . .
H1c3 H 0.255769 0.762358 0.126552 Uiso 0.0436 2 1 d . . .
H2c3 H 0.384434 0.73274 0.173825 Uiso 0.0436 2 1 d . . .
H3c3 H 0.401231 0.695663 0.080933 Uiso 0.0436 2 1 d . . .
H1c5 H -0.345942 0.650573 0.141453 Uiso 0.0159 2 1 d . . .
H1c6 H 0.308558 0.409355 0.384003 Uiso 0.0495 2 1 d . . .
H2c6 H 0.429951 0.448296 0.34421 Uiso 0.0495 2 1 d . . .
H3c6 H 0.361979 0.50153 0.431622 Uiso 0.0495 2 1 d . . .
H1c7 H -0.128503 0.890474 0.175791 Uiso 0.0234 2 1 d . . .
H1c8 H 0.482268 0.380686 0.189704 Uiso 0.0355 2 1 d . . .
H2c8 H 0.550675 0.463737 0.132671 Uiso 0.0355 2 1 d . . .
H3c8 H 0.506147 0.503886 0.224871 Uiso 0.0355 2 1 d . . .
H1c9 H 0.382842 0.694739 0.303188 Uiso 0.0587 2 1 d . . .
H2c9 H 0.233047 0.797774 0.31418 Uiso 0.0587 2 1 d . . .
H3c9 H 0.311326 0.739839 0.391119 Uiso 0.0587 2 1 d . . .
H1c14 H 0.318528 0.409441 0.092301 Uiso 0.0401 2 1 d . . .
H2c14 H 0.218606 0.552178 0.069159 Uiso 0.0401 2 1 d . . .
H3c14 H 0.371552 0.502958 0.033989 Uiso 0.0401 2 1 d . . .
H1c16 H 0.107553 0.019989 0.143782 Uiso 0.0635 2 1 d . . .
H2c16 H 0.160675 0.032179 0.052349 Uiso 0.0635 2 1 d . . .
H3c16 H 0.2141 0.089282 0.122392 Uiso 0.0635 2 1 d . . .
H1c17 H -0.41657 1.206705 0.083815 Uiso 0.0281 2 1 d . . .
H2c17 H -0.450764 1.110309 0.027568 Uiso 0.0281 2 1 d . . .
H3c17 H -0.526068 1.145301 0.1156 Uiso 0.0281 2 1 d . . .
H1c19 H -0.217652 0.392902 0.335597 Uiso 0.0538 2 1 d . . .
H2c19 H -0.188078 0.271293 0.396513 Uiso 0.0538 2 1 d . . .
H3c19 H -0.075843 0.331927 0.37044 Uiso 0.0538 2 1 d . . .
H1c21 H 0.092985 0.104727 0.316948 Uiso 0.0625 2 1 d . . .
H2c21 H -0.017907 0.048539 0.354145 Uiso 0.0625 2 1 d . . .
H3c21 H 0.041336 0.019319 0.262538 Uiso 0.0625 2 1 d . . .
H1c24 H 0.076233 0.573375 0.396302 Uiso 0.0535 2 1 d . . .
H2c24 H 0.121304 0.668585 0.447061 Uiso 0.0535 2 1 d . . .
H3c24 H 0.045161 0.723044 0.368936 Uiso 0.0535 2 1 d . . .
H1c26 H -0.006691 0.384259 0.030337 Uiso 0.0589 2 1 d . . .
H2c26 H 0.130767 0.33499 0.070467 Uiso 0.0589 2 1 d . . .
H3c26 H 0.116672 0.261445 -0.006949 Uiso 0.0589 2 1 d . . .

loop_
_atom_site_aniso_label
_atom_site_aniso_type_symbol
_atom_site_aniso_U_11
_atom_site_aniso_U_22
_atom_site_aniso_U_33
_atom_site_aniso_U_12
_atom_site_aniso_U_13
_atom_site_aniso_U_23
Ir1 Ir 0.01303(8) 0.01228(8) 0.02042(9) -0.00547(6) -0.00368(6) 0.00045(6)
I1 I 0.02198(16) 0.03441(17) 0.02147(15) -0.01078(14) -0.00121(12) 0.00357(12)
P1 P 0.0162(5) 0.0120(5) 0.0170(5) -0.0068(4) -0.0038(4) 0.0006(4)
P2 P 0.0129(5) 0.0151(5) 0.0357(6) -0.0055(5) -0.0074(5) -0.0002(4)
F1 F 0.074(3) 0.0307(17) 0.0491(19) -0.0034(17) -0.0032(17) 0.0012(14)
O1 O 0.0190(17) 0.0185(15) 0.0373(17) -0.0080(13) -0.0107(13) 0.0059(12)
F2 F 0.043(2) 0.068(2) 0.0362(17) 0.0037(17) -0.0126(15) 0.0101(15)
F3 F 0.0484(19) 0.0394(16) 0.0392(16) -0.0249(15) -0.0025(14) -0.0068(13)
F4 F 0.048(2) 0.076(2) 0.0315(16) -0.0348(18) -0.0114(14) -0.0033(15)
F5 F 0.053(2) 0.0351(16) 0.0312(15) -0.0240(15) -0.0039(13) -0.0025(12)
O2 O 0.0179(15) 0.0114(13) 0.0273(15) -0.0051(12) -0.0065(12) 0.0032(11)
O3 O 0.0186(15) 0.0112(13) 0.0272(15) -0.0094(12) -0.0061(12) 0.0020(11)
C1 C 0.039(3) 0.033(3) 0.023(2) -0.021(2) -0.005(2) -0.0040(19)
O4 O 0.0146(16) 0.0142(15) 0.055(2) -0.0062(13) -0.0127(14) -0.0008(13)
C2 C 0.029(3) 0.027(2) 0.026(2) -0.019(2) -0.0027(19) 0.0042(18)
C3 C 0.021(3) 0.024(2) 0.067(4) -0.011(2) -0.010(2) 0.016(2)
C4 C 0.039(3) 0.028(3) 0.028(3) -0.005(2) 0.005(2) 0.001(2)
C5 C 0.0091(19) 0.0139(19) 0.0183(19) -0.0056(16) -0.0024(15) -0.0007(15)
C6 C 0.045(3) 0.046(3) 0.035(3) -0.016(3) -0.014(3) -0.006(2)
C7 C 0.019(2) 0.015(2) 0.027(2) -0.0099(18) 0.0000(17) -0.0035(16)
C8 C 0.018(2) 0.025(2) 0.047(3) -0.009(2) -0.006(2) 0.007(2)
C9 C 0.040(3) 0.039(3) 0.074(4) -0.016(3) -0.023(3) -0.016(3)
C10 C 0.015(2) 0.015(2) 0.024(2) -0.0085(18) -0.0036(17) -0.0033(16)
C11 C 0.020(2) 0.0143(19) 0.0165(19) -0.0087(18) -0.0003(16) -0.0016(15)
C12 C 0.023(2) 0.019(2) 0.022(2) -0.0073(19) -0.0001(18) -0.0057(16)
C13 C 0.014(2) 0.0114(18) 0.0185(19) -0.0055(17) -0.0007(16) -0.0018(15)
C14 C 0.029(3) 0.035(3) 0.038(3) -0.015(2) -0.004(2) 0.010(2)
C15 C 0.011(2) 0.0152(19) 0.0169(19) -0.0025(17) -0.0013(15) -0.0014(15)
C16 C 0.044(4) 0.046(3) 0.054(4) 0.007(3) -0.012(3) -0.031(3)
C17 C 0.026(2) 0.016(2) 0.030(2) -0.0081(19) -0.0102(19) 0.0062(17)
C18 C 0.031(3) 0.032(3) 0.021(2) -0.016(2) 0.0001(19) -0.0045(18)
C19 C 0.073(4) 0.065(4) 0.019(2) -0.054(3) 0.006(2) -0.009(2)
C20 C 0.015(2) 0.020(2) 0.040(3) -0.0082(19) -0.0049(19) 0.0075(18)
C21 C 0.031(3) 0.054(4) 0.075(4) -0.020(3) -0.020(3) 0.047(3)
C22 C 0.018(2) 0.0153(19) 0.0143(19) -0.0103(17) 0.0003(16) -0.0011(15)
C23 C 0.028(3) 0.030(3) 0.044(3) -0.010(2) -0.015(2) -0.010(2)
C24 C 0.038(3) 0.053(4) 0.041(3) -0.012(3) -0.004(2) -0.024(3)
C25 C 0.026(2) 0.022(2) 0.021(2) -0.016(2) -0.0042(18) 0.0037(17)
C26 C 0.074(4) 0.064(4) 0.027(3) -0.052(4) 0.021(3) -0.014(2)
C27 C 0.018(2) 0.033(2) 0.015(2) -0.011(2) 0.0018(17) 0.0012(17)
C28 C 0.027(3) 0.030(2) 0.019(2) -0.013(2) 0.0056(18) -0.0017(18)
C29 C 0.031(3) 0.053(3) 0.014(2) -0.020(3) -0.0035(19) -0.001(2)
C30 C 0.029(3) 0.047(3) 0.022(2) -0.001(2) -0.004(2) 0.006(2)

loop_
_jana_atom_site_ADP_C_label
_jana_atom_site_ADP_C_type_symbol
_jana_atom_site_ADP_C_111
_jana_atom_site_ADP_C_112
_jana_atom_site_ADP_C_113
_jana_atom_site_ADP_C_122
_jana_atom_site_ADP_C_123
_jana_atom_site_ADP_C_133
_jana_atom_site_ADP_C_222
_jana_atom_site_ADP_C_223
_jana_atom_site_ADP_C_233
_jana_atom_site_ADP_C_333
? ? ? ? ? ? ? ? ? ? ? ?

loop_
_jana_atom_site_ADP_D_label
_jana_atom_site_ADP_D_type_symbol
_jana_atom_site_ADP_D_1111
_jana_atom_site_ADP_D_1112
_jana_atom_site_ADP_D_1113
_jana_atom_site_ADP_D_1122
_jana_atom_site_ADP_D_1123
_jana_atom_site_ADP_D_1133
_jana_atom_site_ADP_D_1222
_jana_atom_site_ADP_D_1223
_jana_atom_site_ADP_D_1233
_jana_atom_site_ADP_D_1333
_jana_atom_site_ADP_D_2222
_jana_atom_site_ADP_D_2223
_jana_atom_site_ADP_D_2233
_jana_atom_site_ADP_D_2333
_jana_atom_site_ADP_D_3333
? ? ? ? ? ? ? ? ? ? ? ? ? ? ? ? ?

loop_
_jana_atom_site_ADP_E_label
_jana_atom_site_ADP_E_type_symbol
_jana_atom_site_ADP_E_11111
_jana_atom_site_ADP_E_11112
_jana_atom_site_ADP_E_11113
_jana_atom_site_ADP_E_11122
_jana_atom_site_ADP_E_11123
_jana_atom_site_ADP_E_11133
_jana_atom_site_ADP_E_11222
_jana_atom_site_ADP_E_11223
_jana_atom_site_ADP_E_11233
_jana_atom_site_ADP_E_11333
_jana_atom_site_ADP_E_12222
_jana_atom_site_ADP_E_12223
_jana_atom_site_ADP_E_12233
_jana_atom_site_ADP_E_12333
_jana_atom_site_ADP_E_13333
_jana_atom_site_ADP_E_22222
_jana_atom_site_ADP_E_22223
_jana_atom_site_ADP_E_22233
_jana_atom_site_ADP_E_22333
_jana_atom_site_ADP_E_23333
_jana_atom_site_ADP_E_33333
? ? ? ? ? ? ? ? ? ? ? ? ? ? ? ? ? ? ? ? ? ? ?

loop_
_jana_atom_site_ADP_F_label
_jana_atom_site_ADP_F_type_symbol
_jana_atom_site_ADP_F_111111
_jana_atom_site_ADP_F_111112
_jana_atom_site_ADP_F_111113
_jana_atom_site_ADP_F_111122
_jana_atom_site_ADP_F_111123
_jana_atom_site_ADP_F_111133
_jana_atom_site_ADP_F_111222
_jana_atom_site_ADP_F_111223
_jana_atom_site_ADP_F_111233
_jana_atom_site_ADP_F_111333
_jana_atom_site_ADP_F_112222
_jana_atom_site_ADP_F_112223
_jana_atom_site_ADP_F_112233
_jana_atom_site_ADP_F_112333
_jana_atom_site_ADP_F_113333
_jana_atom_site_ADP_F_122222
_jana_atom_site_ADP_F_122223
_jana_atom_site_ADP_F_122233
_jana_atom_site_ADP_F_122333
_jana_atom_site_ADP_F_123333
_jana_atom_site_ADP_F_133333
_jana_atom_site_ADP_F_222222
_jana_atom_site_ADP_F_222223
_jana_atom_site_ADP_F_222233
_jana_atom_site_ADP_F_222333
_jana_atom_site_ADP_F_223333
_jana_atom_site_ADP_F_233333
_jana_atom_site_ADP_F_333333
? ? ? ? ? ? ? ? ? ? ? ? ? ? ? ? ? ? ? ? ? ? ? ? ? ? ? ? ? ?


#=======================================================================

# 10. MOLECULAR GEOMETRY


loop_
_geom_bond_atom_site_label_1
_geom_bond_atom_site_label_2
_geom_bond_site_symmetry_1
_geom_bond_site_symmetry_2
_geom_bond_distance
_geom_bond_publ_flag
Ir1 P1 . . 2.2783(13) ?
Ir1 P2 . . 2.2770(13) ?
Ir1 C15 . . 2.043(3) ?
I1 C27 . . 2.110(4) ?
P1 C12 . . 1.859(4) ?
P1 C25 . . 1.846(5) ?
P2 C20 . . 1.866(4) ?
P2 C23 . . 1.856(5) ?
F1 C4 . . 1.342(6) ?
O1 C11 . . 1.213(6) ?
F2 C30 . . 1.339(5) ?
F3 C18 . . 1.344(6) ?
F4 C29 . . 1.341(7) ?
F5 C28 . . 1.343(5) ?
O2 C11 . . 1.343(5) ?
O2 C17 . . 1.434(4) ?
O3 C22 . . 1.399(5) ?
C1 C12 . . 1.544(7) ?
C1 H1c1 . . 0.96 ?
C1 H2c1 . . 0.96 ?
C1 H3c1 . . 0.96 ?
O4 C10 . . 1.392(6) ?
C2 C25 . . 1.522(7) ?
C2 H1c2 . . 0.96 ?
C2 H2c2 . . 0.96 ?
C2 H3c2 . . 0.96 ?
C3 C20 . . 1.532(7) ?
C3 H1c3 . . 0.96 ?
C3 H2c3 . . 0.96 ?
C3 H3c3 . . 0.96 ?
C4 C18 . . 1.366(6) ?
C4 C30 . . 1.371(8) ?
C5 C13 . . 1.408(6) ?
C5 C22 . . 1.367(5) ?
C5 H1c5 . . 0.96 ?
C6 C23 . . 1.530(6) ?
C6 H1c6 . . 0.96 ?
C6 H2c6 . . 0.96 ?
C6 H3c6 . . 0.96 ?
C7 C10 . . 1.367(5) ?
C7 C13 . . 1.404(7) ?
C7 H1c7 . . 0.96 ?
C8 C20 . . 1.528(6) ?
C8 H1c8 . . 0.96 ?
C8 H2c8 . . 0.96 ?
C8 H3c8 . . 0.96 ?
C9 C23 . . 1.530(9) ?
C9 H1c9 . . 0.96 ?
C9 H2c9 . . 0.96 ?
C9 H3c9 . . 0.96 ?
C10 C15 . . 1.388(6) ?
C11 C13 . . 1.467(5) ?
C12 C16 . . 1.526(6) ?
C12 C26 . . 1.536(8) ?
C14 C20 . . 1.542(7) ?
C14 H1c14 . . 0.96 ?
C14 H2c14 . . 0.96 ?
C14 H3c14 . . 0.96 ?
C15 C22 . . 1.404(6) ?
C16 H1c16 . . 0.96 ?
C16 H2c16 . . 0.96 ?
C16 H3c16 . . 0.96 ?
C17 H1c17 . . 0.96 ?
C17 H2c17 . . 0.96 ?
C17 H3c17 . . 0.96 ?
C18 C27 . . 1.385(6) ?
C19 C25 . . 1.540(6) ?
C19 H1c19 . . 0.96 ?
C19 H2c19 . . 0.96 ?
C19 H3c19 . . 0.96 ?
C21 C25 . . 1.533(6) ?
C21 H1c21 . . 0.96 ?
C21 H2c21 . . 0.96 ?
C21 H3c21 . . 0.96 ?
C23 C24 . . 1.532(7) ?
C24 H1c24 . . 0.96 ?
C24 H2c24 . . 0.96 ?
C24 H3c24 . . 0.96 ?
C26 H1c26 . . 0.96 ?
C26 H2c26 . . 0.96 ?
C26 H3c26 . . 0.96 ?
C27 C28 . . 1.373(7) ?
C28 C29 . . 1.376(6) ?
C29 C30 . . 1.370(8) ?

loop_
_geom_angle_atom_site_label_1
_geom_angle_atom_site_label_2
_geom_angle_atom_site_label_3
_geom_angle_site_symmetry_1
_geom_angle_site_symmetry_2
_geom_angle_site_symmetry_3
_geom_angle
_geom_angle_publ_flag
P1 Ir1 P2 . . . 159.38(3) ?
P1 Ir1 C15 . . . 79.91(14) ?
P2 Ir1 C15 . . . 79.49(14) ?
Ir1 P1 C12 . . . 112.16(16) ?
Ir1 P1 C25 . . . 121.63(16) ?
C12 P1 C25 . . . 114.3(2) ?
Ir1 P2 C20 . . . 113.41(16) ?
Ir1 P2 C23 . . . 121.00(18) ?
C20 P2 C23 . . . 113.3(2) ?
C11 O2 C17 . . . 115.4(3) ?
C12 C1 H1c1 . . . 109.47 ?
C12 C1 H2c1 . . . 109.47 ?
C12 C1 H3c1 . . . 109.47 ?
H1c1 C1 H2c1 . . . 109.47 ?
H1c1 C1 H3c1 . . . 109.47 ?
H2c1 C1 H3c1 . . . 109.47 ?
C25 C2 H1c2 . . . 109.47 ?
C25 C2 H2c2 . . . 109.47 ?
C25 C2 H3c2 . . . 109.47 ?
H1c2 C2 H2c2 . . . 109.47 ?
H1c2 C2 H3c2 . . . 109.47 ?
H2c2 C2 H3c2 . . . 109.47 ?
C20 C3 H1c3 . . . 109.47 ?
C20 C3 H2c3 . . . 109.47 ?
C20 C3 H3c3 . . . 109.47 ?
H1c3 C3 H2c3 . . . 109.47 ?
H1c3 C3 H3c3 . . . 109.47 ?
H2c3 C3 H3c3 . . . 109.47 ?
F1 C4 C18 . . . 120.4(5) ?
F1 C4 C30 . . . 119.9(4) ?
C18 C4 C30 . . . 119.7(5) ?
C13 C5 C22 . . . 118.3(4) ?
C13 C5 H1c5 . . . 120.83 ?
C22 C5 H1c5 . . . 120.83 ?
C23 C6 H1c6 . . . 109.47 ?
C23 C6 H2c6 . . . 109.47 ?
C23 C6 H3c6 . . . 109.47 ?
H1c6 C6 H2c6 . . . 109.47 ?
H1c6 C6 H3c6 . . . 109.47 ?
H2c6 C6 H3c6 . . . 109.47 ?
C10 C7 C13 . . . 118.9(4) ?
C10 C7 H1c7 . . . 120.55 ?
C13 C7 H1c7 . . . 120.55 ?
C20 C8 H1c8 . . . 109.47 ?
C20 C8 H2c8 . . . 109.47 ?
C20 C8 H3c8 . . . 109.47 ?
H1c8 C8 H2c8 . . . 109.47 ?
H1c8 C8 H3c8 . . . 109.47 ?
H2c8 C8 H3c8 . . . 109.47 ?
C23 C9 H1c9 . . . 109.47 ?
C23 C9 H2c9 . . . 109.47 ?
C23 C9 H3c9 . . . 109.47 ?
H1c9 C9 H2c9 . . . 109.47 ?
H1c9 C9 H3c9 . . . 109.47 ?
H2c9 C9 H3c9 . . . 109.47 ?
O4 C10 C7 . . . 119.2(4) ?
O4 C10 C15 . . . 117.5(3) ?
C7 C10 C15 . . . 123.2(4) ?
O1 C11 O2 . . . 122.5(3) ?
O1 C11 C13 . . . 124.7(4) ?
O2 C11 C13 . . . 112.8(4) ?
P1 C12 C1 . . . 115.7(3) ?
P1 C12 C16 . . . 110.2(3) ?
P1 C12 C26 . . . 102.9(3) ?
C1 C12 C16 . . . 109.9(4) ?
C1 C12 C26 . . . 107.4(4) ?
C16 C12 C26 . . . 110.4(4) ?
C5 C13 C7 . . . 120.0(3) ?
C5 C13 C11 . . . 117.9(4) ?
C7 C13 C11 . . . 122.0(4) ?
C20 C14 H1c14 . . . 109.47 ?
C20 C14 H2c14 . . . 109.47 ?
C20 C14 H3c14 . . . 109.47 ?
H1c14 C14 H2c14 . . . 109.47 ?
H1c14 C14 H3c14 . . . 109.47 ?
H2c14 C14 H3c14 . . . 109.47 ?
Ir1 C15 C10 . . . 122.1(3) ?
Ir1 C15 C22 . . . 121.5(3) ?
C10 C15 C22 . . . 116.2(3) ?
C12 C16 H1c16 . . . 109.47 ?
C12 C16 H2c16 . . . 109.47 ?
C12 C16 H3c16 . . . 109.47 ?
H1c16 C16 H2c16 . . . 109.47 ?
H1c16 C16 H3c16 . . . 109.47 ?
H2c16 C16 H3c16 . . . 109.47 ?
O2 C17 H1c17 . . . 109.47 ?
O2 C17 H2c17 . . . 109.47 ?
O2 C17 H3c17 . . . 109.47 ?
H1c17 C17 H2c17 . . . 109.47 ?
H1c17 C17 H3c17 . . . 109.47 ?
H2c17 C17 H3c17 . . . 109.47 ?
F3 C18 C4 . . . 118.3(4) ?
F3 C18 C27 . . . 120.0(4) ?
C4 C18 C27 . . . 121.7(5) ?
C25 C19 H1c19 . . . 109.47 ?
C25 C19 H2c19 . . . 109.47 ?
C25 C19 H3c19 . . . 109.47 ?
H1c19 C19 H2c19 . . . 109.47 ?
H1c19 C19 H3c19 . . . 109.47 ?
H2c19 C19 H3c19 . . . 109.47 ?
P2 C20 C3 . . . 114.7(3) ?
P2 C20 C8 . . . 110.0(3) ?
P2 C20 C14 . . . 104.8(3) ?
C3 C20 C8 . . . 110.2(4) ?
C3 C20 C14 . . . 108.7(4) ?
C8 C20 C14 . . . 108.2(3) ?
C25 C21 H1c21 . . . 109.47 ?
C25 C21 H2c21 . . . 109.47 ?
C25 C21 H3c21 . . . 109.47 ?
H1c21 C21 H2c21 . . . 109.47 ?
H1c21 C21 H3c21 . . . 109.47 ?
H2c21 C21 H3c21 . . . 109.47 ?
O3 C22 C5 . . . 119.4(4) ?
O3 C22 C15 . . . 117.3(3) ?
C5 C22 C15 . . . 123.3(4) ?
P2 C23 C6 . . . 110.0(3) ?
P2 C23 C9 . . . 112.7(3) ?
P2 C23 C24 . . . 105.7(4) ?
C6 C23 C9 . . . 110.5(5) ?
C6 C23 C24 . . . 108.8(4) ?
C9 C23 C24 . . . 108.8(4) ?
C23 C24 H1c24 . . . 109.47 ?
C23 C24 H2c24 . . . 109.47 ?
C23 C24 H3c24 . . . 109.47 ?
H1c24 C24 H2c24 . . . 109.47 ?
H1c24 C24 H3c24 . . . 109.47 ?
H2c24 C24 H3c24 . . . 109.47 ?
P1 C25 C2 . . . 113.5(3) ?
P1 C25 C19 . . . 106.3(3) ?
P1 C25 C21 . . . 109.7(3) ?
C2 C25 C19 . . . 107.6(4) ?
C2 C25 C21 . . . 109.9(4) ?
C19 C25 C21 . . . 109.7(4) ?
C12 C26 H1c26 . . . 109.47 ?
C12 C26 H2c26 . . . 109.47 ?
C12 C26 H3c26 . . . 109.47 ?
H1c26 C26 H2c26 . . . 109.47 ?
H1c26 C26 H3c26 . . . 109.47 ?
H2c26 C26 H3c26 . . . 109.47 ?
I1 C27 C18 . . . 122.1(4) ?
I1 C27 C28 . . . 120.6(3) ?
C18 C27 C28 . . . 117.4(4) ?
F5 C28 C27 . . . 120.9(4) ?
F5 C28 C29 . . . 117.4(5) ?
C27 C28 C29 . . . 121.6(4) ?
F4 C29 C28 . . . 120.0(5) ?
F4 C29 C30 . . . 120.5(4) ?
C28 C29 C30 . . . 119.6(5) ?
F2 C30 C4 . . . 120.2(5) ?
F2 C30 C29 . . . 119.8(5) ?
C4 C30 C29 . . . 120.0(4) ?

loop_
_geom_torsion_atom_site_label_1
_geom_torsion_atom_site_label_2
_geom_torsion_atom_site_label_3
_geom_torsion_atom_site_label_4
_geom_torsion_site_symmetry_1
_geom_torsion_site_symmetry_2
_geom_torsion_site_symmetry_3
_geom_torsion_site_symmetry_4
_geom_torsion
_geom_torsion_publ_flag
? ? ? ? ? ? ? ? ? ?

loop_
_geom_hbond_atom_site_label_D
_geom_hbond_atom_site_label_H
_geom_hbond_atom_site_label_A
_geom_hbond_site_symmetry_D
_geom_hbond_site_symmetry_H
_geom_hbond_site_symmetry_A
_geom_hbond_distance_DH
_geom_hbond_distance_HA
_geom_hbond_distance_DA
_geom_hbond_angle_DHA
_geom_hbond_publ_flag
C3 H1c3 O4 . . . 0.96 2.45 2.951(6) 112.20 ?
C7 H1c7 O2 . . . 0.96 2.43 2.734(4) 97.69 ?
C17 H2c17 O1 . . 2_475 0.96 2.47 3.410(5) 166.98 ?
C24 H3c24 O4 . . . 0.96 2.48 2.944(6) 109.25 ?

loop_
_twin_refln_datum_id
_twin_refln_individual_id
_twin_refln_index_h
_twin_refln_index_k
_twin_refln_index_l
_twin_refln_F_squared_calc
_twin_refln_F_squared_meas
_twin_refln_F_squared_sigma
_twin_refln_include_status
? ? ? ? ? ? ? ? ?

_chemical_properties_physical    
Air-sensitive,Moisture-sensitive,Oxygen-sensitive
